# Supplementary material for: endo-11-(Dibenzyl­amino)­tetra­cyclo­[5.4.0.03,10.05,9]undecane-8-one
Source: Acta Crystallogr Sect E Struct Rep Online. 2011 Feb 12;67(Pt 3):o619. doi: 10.1107/S160053681100479X (PMC3051940; doi:10.1107/S160053681100479X)
Supplement: Supplementary file 1 [file e-67-0o619-sup1.cif]

##############################################################################
###                                                                        ###
###        Electronic paper (Acta Crystallographica Section E)             ###
###                                                                        ###
##############################################################################
#                                                                            #
# This CIF contains the data in a paper accepted for publication in Acta     #
# Crystallographica Section E. It conforms to the requirements of Notes      #
# for Authors for Section E, and has been peer reviewed under the auspices   #
# of the IUCr Commission on Journals.                                        #
#                                                                            #
# Full details of the Crystallographic Information File format               #
# are given in the paper "The Crystallographic Information File (CIF):       #
# a New Standard Archive File for Crystallography" by S. R. Hall, F. H.      #
# Allen and I. D. Brown [Acta Cryst. (1991), A47, 655-685].                  #
#                                                                            #
# The current version of the core CIF dictionary is obtainable from          #
# ftp://ftp.iucr.org/pub/cif_core.dic. The current version number is 2.4.    #
#                                                                            #
# Software is freely available for graphical display of the structure(s) in  #
# this CIF.  For information consult the CIF home page http://www.iucr.org/  #
# cif/home.html                                                              #
#                                                                            #
# This file may be used for bona fide research purposes within the           #
# scientific community so long as proper attribution is given to the journal # 
# article from which it was obtained.                                        #
#                                                                            #
##############################################################################
                                             
data_I
_audit_creation_method     SHELXL-97
_chemical_name_systematic
;
<i>endo</i>-11-(Dibenzylamino)tetracyclo[5.4.0.0^3,10^.0^5,9^]undecane-8-one
;
_chemical_name_common     ?
_chemical_formula_moiety     'C25 H21 N O'
_chemical_formula_sum     'C25 H21 N O'
_chemical_formula_iupac     'C25 H21 N O'
_chemical_formula_weight     351.43
_chemical_melting_point     ?
_symmetry_cell_setting     monoclinic
_symmetry_space_group_name_H-M     'P 21/n'
_symmetry_space_group_name_Hall     '-P 2yn'
loop_
    _symmetry_equiv_pos_as_xyz
    'x, y, z'
    '-x+1/2, y+1/2, -z+1/2'
    '-x, -y, -z'
    'x-1/2, -y-1/2, z-1/2'
_cell_length_a     6.6117(3)
_cell_length_b     16.4344(7)
_cell_length_c     17.2331(8)
_cell_angle_alpha     90.00
_cell_angle_beta     97.100(2)
_cell_angle_gamma     90.00
_cell_volume     1858.18(14)
_cell_formula_units_Z     4
_cell_measurement_reflns_used     3299
_cell_measurement_theta_min     5.17
_cell_measurement_theta_max     69.22
_cell_measurement_temperature     173(2)
_exptl_crystal_description     needle
_exptl_crystal_colour     colourless
_exptl_crystal_size_max     0.43
_exptl_crystal_size_mid     0.33
_exptl_crystal_size_min     0.25
_exptl_crystal_density_diffrn     1.256
_exptl_crystal_density_meas     ?
_exptl_crystal_density_method     'not measured'
_exptl_crystal_F_000     744
_exptl_absorpt_coefficient_mu     0.589
_exptl_absorpt_correction_type     multi-scan
_exptl_absorpt_process_details     '(SADABS; Bruker, 2006)'
_exptl_absorpt_correction_T_min     0.7857
_exptl_absorpt_correction_T_max     0.8666
_exptl_special_details
;
Half sphere of data collected using <i>APEX2</i> (Bruker, 2006). Crystal to
detector distance = 45 mm; combination of \f and \w scans of 1.2\%, 50 s per
\%, 2 iterations.
;
_diffrn_ambient_temperature     173(2)
_diffrn_radiation_type     CuK\a
_diffrn_radiation_wavelength     1.54184
_diffrn_radiation_source     'fine-focus sealed tube'
_diffrn_radiation_monochromator     graphite
_diffrn_measurement_device_type     'Bruker Kappa DUO APEXII'
_diffrn_measurement_method     '1.2\% \f scans and \w'
_diffrn_detector_area_resol_mean     ?
_diffrn_reflns_number     24662
_diffrn_reflns_av_R_equivalents     0.0182
_diffrn_reflns_av_sigmaI/netI     0.0094
_diffrn_reflns_theta_min     3.73
_diffrn_reflns_theta_max     69.22
_diffrn_reflns_theta_full     67.50
_diffrn_measured_fraction_theta_max     0.955
_diffrn_measured_fraction_theta_full     0.984
_diffrn_reflns_limit_h_min     -7
_diffrn_reflns_limit_h_max     7
_diffrn_reflns_limit_k_min     -19
_diffrn_reflns_limit_k_max     19
_diffrn_reflns_limit_l_min     -20
_diffrn_reflns_limit_l_max     20
_diffrn_standards_number     ?
_diffrn_standards_interval_count     ?
_diffrn_standards_interval_time     ?
_diffrn_standards_decay_%     ?
_refine_special_details
;
 Refinement of F^2^ against ALL reflections.  The weighted R-factor wR and
 goodness of fit S are based on F^2^, conventional R-factors R are based
 on F, with F set to zero for negative F^2^. The threshold expression of
 F^2^ > 2sigma(F^2^) is used only for calculating R-factors(gt) etc. and is
 not relevant to the choice of reflections for refinement.  R-factors based
 on F^2^ are statistically about twice as large as those based on F, and R-
 factors based on ALL data will be even larger.
;
_reflns_number_total     3303
_reflns_number_gt     3240
_reflns_threshold_expression     I>2\s(I)
_refine_ls_structure_factor_coef     Fsqd
_refine_ls_matrix_type     full
_refine_ls_R_factor_all     0.0667
_refine_ls_R_factor_gt     0.0660
_refine_ls_wR_factor_gt     0.1723
_refine_ls_wR_factor_ref     0.1728
_refine_ls_goodness_of_fit_ref     1.056
_refine_ls_restrained_S_all     1.061
_refine_ls_number_reflns     3303
_refine_ls_number_parameters     255
_refine_ls_number_restraints     24
_refine_ls_hydrogen_treatment     constr
_refine_ls_weighting_scheme     calc
_refine_ls_weighting_details
         'calc w=1/[\s^2^(Fo^2^)+(0.0800P)^2^+1.9830P] where P=(Fo^2^+2Fc^2^)/3'
_atom_sites_solution_hydrogens     difmap
_atom_sites_solution_primary     direct
_atom_sites_solution_secondary     difmap
_refine_ls_shift/su_max     0.000
_refine_ls_shift/su_mean     0.000
_refine_diff_density_max     0.480
_refine_diff_density_min     -0.462
_refine_ls_extinction_method     '<i>SHELXL97</i> (Sheldrick, 2008)'
_refine_ls_extinction_coef     0.0020(4)
_refine_ls_extinction_expression
                                  'Fc^*^=kFc[1+0.001xFc^2^\l^3^/sin(2\q)]^-1/4^'
loop_
    _atom_type_symbol
    _atom_type_description
    _atom_type_scat_dispersion_real
    _atom_type_scat_dispersion_imag
    _atom_type_scat_source
    'C' 'C' 0.0181 0.0091
                         'International Tables Vol C Tables 4.2.6.8 and 6.1.1.4'
    'H' 'H' 0.0000 0.0000
                         'International Tables Vol C Tables 4.2.6.8 and 6.1.1.4'
    'N' 'N' 0.0311 0.0180
                         'International Tables Vol C Tables 4.2.6.8 and 6.1.1.4'
    'O' 'O' 0.0492 0.0322
                         'International Tables Vol C Tables 4.2.6.8 and 6.1.1.4'
_computing_data_collection     '<i>APEX2</i> (Bruker, 2006)'
_computing_cell_refinement     '<i>SAINT</i> (Bruker, 2006)'
_computing_data_reduction     '<i>SAINT</i> (Bruker, 2006)'
_computing_structure_solution     '<i>SHELXS97</i> (Sheldrick, 2008)'
_computing_structure_refinement     '<i>SHELXL97</i> (Sheldrick, 2008)'
_computing_molecular_graphics     '<i>X-SEED</i> (Barbour, 2001)'
_computing_publication_material     '<i>SHELXL97</i> (Sheldrick, 2008)'
loop_
    _atom_site_type_symbol
    _atom_site_label
    _atom_site_fract_x
    _atom_site_fract_y
    _atom_site_fract_z
    _atom_site_U_iso_or_equiv
    _atom_site_adp_type
    _atom_site_calc_flag
    _atom_site_refinement_flags
    _atom_site_occupancy
    _atom_site_disorder_assembly
    _atom_site_disorder_group
    O O1 0.1742(2) 0.13889(10) 0.19402(10) 0.0394(4) Uani d . 1 . .
    N N1 -0.2672(3) 0.05165(10) 0.14408(10) 0.0271(4) Uani d . 1 . .
    C C2 -0.4175(5) 0.27147(16) 0.1215(3) 0.0763(12) Uani d DU 1 . .
    C C3 -0.3558(3) 0.19546(14) 0.17218(17) 0.0423(6) Uani d . 1 . .
    H H3 -0.4438 0.1857 0.2145 0.051 Uiso calc R 1 . .
    C C4 -0.3624(3) 0.12730(13) 0.11264(14) 0.0347(5) Uani d . 1 . .
    H H4 -0.5077 0.1160 0.0920 0.042 Uiso calc R 1 . .
    C C5 -0.2577(4) 0.16781(17) 0.04842(17) 0.0493(7) Uani d . 1 . .
    H H5 -0.2759 0.1387 -0.0029 0.059 Uiso calc R 1 . .
    C C6 -0.3393(6) 0.25559(17) 0.04539(18) 0.0652(10) Uani d DU 1 . .
    C C7 -0.1306(5) 0.30438(16) 0.16140(19) 0.0612(9) Uani d DU 1 . .
    C C8 -0.1293(3) 0.22060(14) 0.20361(17) 0.0422(6) Uani d . 1 . .
    H H8 -0.0991 0.2233 0.2619 0.051 Uiso calc R 1 . .
    C C9 0.0227(3) 0.17342(14) 0.16393(15) 0.0361(5) Uani d . 1 . .
    C C10 -0.0309(4) 0.19225(18) 0.07827(17) 0.0497(7) Uani d . 1 . .
    H H10 0.0730 0.1760 0.0437 0.060 Uiso calc R 1 . .
    C C11 -0.0792(5) 0.2836(2) 0.0801(2) 0.0775(12) Uani d DU 1 . .
    C C12 -0.3867(3) 0.01601(13) 0.20230(13) 0.0311(5) Uani d . 1 . .
    H H12A -0.3795 -0.0440 0.1982 0.037 Uiso calc R 1 . .
    H H12B -0.5311 0.0318 0.1884 0.037 Uiso calc R 1 . .
    C C13 -0.3230(3) 0.03943(13) 0.28639(13) 0.0307(5) Uani d . 1 . .
    C C14 -0.4688(4) 0.04214(14) 0.33779(14) 0.0372(5) Uani d . 1 . .
    H H14 -0.6085 0.0347 0.3185 0.045 Uiso calc R 1 . .
    C C15 -0.4127(4) 0.05563(15) 0.41683(15) 0.0436(6) Uani d . 1 . .
    H H15 -0.5139 0.0568 0.4514 0.052 Uiso calc R 1 . .
    C C16 -0.2108(4) 0.06739(16) 0.44562(15) 0.0467(6) Uani d . 1 . .
    H H16 -0.1722 0.0761 0.4999 0.056 Uiso calc R 1 . .
    C C17 -0.0654(4) 0.06631(17) 0.39452(15) 0.0452(6) Uani d . 1 . .
    H H17 0.0736 0.0755 0.4138 0.054 Uiso calc R 1 . .
    C C18 -0.1200(4) 0.05196(15) 0.31545(14) 0.0384(6) Uani d . 1 . .
    H H18 -0.0184 0.0507 0.2810 0.046 Uiso calc R 1 . .
    C C19 -0.2474(4) -0.00746(14) 0.08166(13) 0.0349(5) Uani d . 1 . .
    H H19A -0.1791 0.0190 0.0403 0.042 Uiso calc R 1 . .
    H H19B -0.3851 -0.0244 0.0580 0.042 Uiso calc R 1 . .
    C C20 -0.1277(3) -0.08185(13) 0.11058(12) 0.0312(5) Uani d . 1 . .
    C C21 0.0737(3) -0.07388(14) 0.14401(14) 0.0381(5) Uani d . 1 . .
    H H21 0.1342 -0.0214 0.1496 0.046 Uiso calc R 1 . .
    C C22 0.1864(4) -0.14184(16) 0.16920(16) 0.0434(6) Uani d . 1 . .
    H H22 0.3238 -0.1357 0.1921 0.052 Uiso calc R 1 . .
    C C23 0.1013(4) -0.21862(15) 0.16137(15) 0.0416(6) Uani d . 1 . .
    H H23 0.1796 -0.2652 0.1785 0.050 Uiso calc R 1 . .
    C C24 -0.0992(4) -0.22698(15) 0.12834(15) 0.0413(6) Uani d . 1 . .
    H H24 -0.1593 -0.2795 0.1228 0.050 Uiso calc R 1 . .
    C C25 -0.2121(4) -0.15900(14) 0.10333(14) 0.0363(5) Uani d . 1 . .
    H H25 -0.3498 -0.1653 0.0808 0.044 Uiso calc R 1 . .
    C C1A -0.3205(6) 0.3417(2) 0.1498(2) 0.0414(11) Uani d PDU 0.621(7) . .
    H H1A -0.3673 0.3612 0.1989 0.050 Uiso calc PR 0.621(7) . .
    H H1B -0.3281 0.3860 0.1106 0.050 Uiso calc PR 0.621(7) . .
    C C1B -0.2299(8) 0.3246(3) 0.0321(4) 0.0458(19) Uani d PDU 0.379(7) . .
    H H1D -0.2791 0.3753 0.0546 0.055 Uiso calc PR 0.379(7) . .
    H H1C -0.2020 0.3321 -0.0225 0.055 Uiso calc PR 0.379(7) . .
loop_
    _atom_site_aniso_label
    _atom_site_aniso_U_11
    _atom_site_aniso_U_22
    _atom_site_aniso_U_33
    _atom_site_aniso_U_12
    _atom_site_aniso_U_13
    _atom_site_aniso_U_23
    O1 0.0224(8) 0.0389(9) 0.0564(10) 0.0003(6) 0.0031(7) 0.0051(7)
    N1 0.0261(9) 0.0239(9) 0.0310(9) 0.0000(7) 0.0019(7) 0.0019(7)
    C2 0.0606(19) 0.0306(14) 0.148(3) 0.0175(13) 0.055(2) 0.0285(18)
    C3 0.0238(11) 0.0256(12) 0.0770(18) 0.0021(9) 0.0049(11) -0.0047(11)
    C4 0.0248(10) 0.0278(11) 0.0495(13) 0.0006(8) -0.0037(9) 0.0082(10)
    C5 0.0439(14) 0.0489(16) 0.0522(15) -0.0049(12) -0.0061(12) 0.0247(12)
    C6 0.092(2) 0.0341(14) 0.0589(17) -0.0159(15) -0.0342(16) 0.0170(13)
    C7 0.0715(19) 0.0268(13) 0.075(2) 0.0005(12) -0.0338(16) -0.0049(13)
    C8 0.0278(12) 0.0284(12) 0.0699(17) -0.0016(9) 0.0041(11) -0.0090(11)
    C9 0.0243(11) 0.0292(11) 0.0549(14) -0.0052(9) 0.0055(10) 0.0056(10)
    C10 0.0382(13) 0.0525(16) 0.0595(16) -0.0045(11) 0.0098(12) 0.0249(13)
    C11 0.066(2) 0.059(2) 0.117(3) 0.0220(16) 0.050(2) 0.052(2)
    C12 0.0262(10) 0.0269(11) 0.0404(12) -0.0041(8) 0.0055(9) 0.0009(9)
    C13 0.0311(11) 0.0240(10) 0.0378(12) 0.0013(8) 0.0069(9) 0.0060(9)
    C14 0.0361(12) 0.0309(12) 0.0464(13) 0.0036(9) 0.0124(10) 0.0049(10)
    C15 0.0570(16) 0.0351(13) 0.0423(13) 0.0077(11) 0.0206(12) 0.0067(10)
    C16 0.0684(18) 0.0373(13) 0.0338(12) 0.0072(12) 0.0040(12) 0.0047(10)
    C17 0.0445(14) 0.0483(15) 0.0405(13) 0.0008(11) -0.0041(11) 0.0043(11)
    C18 0.0327(12) 0.0435(14) 0.0391(13) 0.0013(10) 0.0053(10) 0.0051(10)
    C19 0.0376(12) 0.0351(12) 0.0301(11) 0.0035(9) -0.0027(9) -0.0024(9)
    C20 0.0345(11) 0.0303(11) 0.0287(10) 0.0012(9) 0.0032(9) -0.0043(9)
    C21 0.0333(12) 0.0302(12) 0.0498(14) -0.0017(9) 0.0011(10) -0.0011(10)
    C22 0.0316(12) 0.0429(14) 0.0542(15) 0.0035(10) -0.0005(11) 0.0025(11)
    C23 0.0460(14) 0.0342(13) 0.0459(14) 0.0110(10) 0.0104(11) 0.0051(10)
    C24 0.0497(14) 0.0287(12) 0.0467(14) -0.0026(10) 0.0111(11) -0.0053(10)
    C25 0.0351(12) 0.0348(12) 0.0384(12) -0.0025(9) 0.0020(9) -0.0085(10)
    C1A 0.052(2) 0.0290(19) 0.043(2) 0.0039(16) 0.0042(17) 0.0013(15)
    C1B 0.062(4) 0.031(3) 0.046(3) 0.002(3) 0.013(3) 0.005(3)
_geom_special_details
;
 All esds (except the esd in the dihedral angle between two l.s. planes)
 are estimated using the full covariance matrix.  The cell esds are taken
 into account individually in the estimation of esds in distances, angles
 and torsion angles; correlations between esds in cell parameters are only
 used when they are defined by crystal symmetry.  An approximate (isotropic)
 treatment of cell esds is used for estimating esds involving l.s. planes.
;
loop_
    _geom_bond_atom_site_label_1
    _geom_bond_atom_site_label_2
    _geom_bond_site_symmetry_2
    _geom_bond_distance
    _geom_bond_publ_flag
    O1 C9 . 1.211(3) ?
    N1 C4 . 1.467(3) ?
    N1 C19 . 1.467(3) ?
    N1 C12 . 1.473(3) ?
    C2 C1A . 1.380(4) ?
    C2 C6 . 1.491(5) ?
    C2 C3 . 1.550(4) ?
    C3 C4 . 1.516(3) ?
    C3 C8 . 1.583(3) ?
    C3 H3 . 1.0000 ?
    C4 C5 . 1.529(3) ?
    C4 H4 . 1.0000 ?
    C5 C6 . 1.539(4) ?
    C5 C10 . 1.576(4) ?
    C5 H5 . 1.0000 ?
    C6 C1B . 1.379(4) ?
    C7 C1A . 1.389(4) ?
    C7 C11 . 1.522(5) ?
    C7 C8 . 1.557(4) ?
    C8 C9 . 1.500(3) ?
    C8 H8 . 1.0000 ?
    C9 C10 . 1.507(4) ?
    C10 C11 . 1.536(4) ?
    C10 H10 . 1.0000 ?
    C11 C1B . 1.387(4) ?
    C12 C13 . 1.508(3) ?
    C12 H12A . 0.9900 ?
    C12 H12B . 0.9900 ?
    C13 C18 . 1.388(3) ?
    C13 C14 . 1.388(3) ?
    C14 C15 . 1.385(4) ?
    C14 H14 . 0.9500 ?
    C15 C16 . 1.379(4) ?
    C15 H15 . 0.9500 ?
    C16 C17 . 1.382(4) ?
    C16 H16 . 0.9500 ?
    C17 C18 . 1.386(4) ?
    C17 H17 . 0.9500 ?
    C18 H18 . 0.9500 ?
    C19 C20 . 1.507(3) ?
    C19 H19A . 0.9900 ?
    C19 H19B . 0.9900 ?
    C20 C25 . 1.385(3) ?
    C20 C21 . 1.390(3) ?
    C21 C22 . 1.383(3) ?
    C21 H21 . 0.9500 ?
    C22 C23 . 1.381(4) ?
    C22 H22 . 0.9500 ?
    C23 C24 . 1.383(4) ?
    C23 H23 . 0.9500 ?
    C24 C25 . 1.383(3) ?
    C24 H24 . 0.9500 ?
    C25 H25 . 0.9500 ?
    C1A H1A . 0.9900 ?
    C1A H1B . 0.9900 ?
    C1B H1D . 0.9900 ?
    C1B H1C . 0.9900 ?
loop_
    _geom_angle_atom_site_label_1
    _geom_angle_atom_site_label_2
    _geom_angle_atom_site_label_3
    _geom_angle_site_symmetry_1
    _geom_angle_site_symmetry_3
    _geom_angle
    _geom_angle_publ_flag
    C4 N1 C19 . . 111.32(17) ?
    C4 N1 C12 . . 110.30(16) ?
    C19 N1 C12 . . 109.88(17) ?
    C1A C2 C6 . . 105.1(3) ?
    C1A C2 C3 . . 113.4(3) ?
    C6 C2 C3 . . 105.0(2) ?
    C4 C3 C2 . . 103.3(2) ?
    C4 C3 C8 . . 111.81(19) ?
    C2 C3 C8 . . 98.9(2) ?
    C4 C3 H3 . . 113.8 ?
    C2 C3 H3 . . 113.8 ?
    C8 C3 H3 . . 113.8 ?
    N1 C4 C3 . . 113.65(19) ?
    N1 C4 C5 . . 115.1(2) ?
    C3 C4 C5 . . 101.0(2) ?
    N1 C4 H4 . . 108.9 ?
    C3 C4 H4 . . 108.9 ?
    C5 C4 H4 . . 108.9 ?
    C4 C5 C6 . . 104.2(2) ?
    C4 C5 C10 . . 111.9(2) ?
    C6 C5 C10 . . 95.0(2) ?
    C4 C5 H5 . . 114.6 ?
    C6 C5 H5 . . 114.6 ?
    C10 C5 H5 . . 114.6 ?
    C1B C6 C2 . . 104.3(4) ?
    C1B C6 C5 . . 126.0(4) ?
    C2 C6 C5 . . 107.0(2) ?
    C1A C7 C11 . . 105.5(3) ?
    C1A C7 C8 . . 114.2(3) ?
    C11 C7 C8 . . 104.1(2) ?
    C9 C8 C7 . . 102.1(2) ?
    C9 C8 C3 . . 111.6(2) ?
    C7 C8 C3 . . 96.9(2) ?
    C9 C8 H8 . . 114.7 ?
    C7 C8 H8 . . 114.7 ?
    C3 C8 H8 . . 114.7 ?
    O1 C9 C8 . . 127.8(2) ?
    O1 C9 C10 . . 126.7(2) ?
    C8 C9 C10 . . 104.5(2) ?
    C9 C10 C11 . . 101.8(3) ?
    C9 C10 C5 . . 111.5(2) ?
    C11 C10 C5 . . 93.7(2) ?
    C9 C10 H10 . . 115.7 ?
    C11 C10 H10 . . 115.7 ?
    C5 C10 H10 . . 115.7 ?
    C1B C11 C7 . . 102.3(4) ?
    C1B C11 C10 . . 126.7(4) ?
    C7 C11 C10 . . 108.0(2) ?
    N1 C12 C13 . . 116.31(17) ?
    N1 C12 H12A . . 108.2 ?
    C13 C12 H12A . . 108.2 ?
    N1 C12 H12B . . 108.2 ?
    C13 C12 H12B . . 108.2 ?
    H12A C12 H12B . . 107.4 ?
    C18 C13 C14 . . 118.8(2) ?
    C18 C13 C12 . . 121.8(2) ?
    C14 C13 C12 . . 119.2(2) ?
    C15 C14 C13 . . 120.7(2) ?
    C15 C14 H14 . . 119.7 ?
    C13 C14 H14 . . 119.7 ?
    C16 C15 C14 . . 120.4(2) ?
    C16 C15 H15 . . 119.8 ?
    C14 C15 H15 . . 119.8 ?
    C15 C16 C17 . . 119.2(2) ?
    C15 C16 H16 . . 120.4 ?
    C17 C16 H16 . . 120.4 ?
    C16 C17 C18 . . 120.8(2) ?
    C16 C17 H17 . . 119.6 ?
    C18 C17 H17 . . 119.6 ?
    C17 C18 C13 . . 120.2(2) ?
    C17 C18 H18 . . 119.9 ?
    C13 C18 H18 . . 119.9 ?
    N1 C19 C20 . . 112.67(17) ?
    N1 C19 H19A . . 109.1 ?
    C20 C19 H19A . . 109.1 ?
    N1 C19 H19B . . 109.1 ?
    C20 C19 H19B . . 109.1 ?
    H19A C19 H19B . . 107.8 ?
    C25 C20 C21 . . 118.6(2) ?
    C25 C20 C19 . . 121.6(2) ?
    C21 C20 C19 . . 119.8(2) ?
    C22 C21 C20 . . 120.4(2) ?
    C22 C21 H21 . . 119.8 ?
    C20 C21 H21 . . 119.8 ?
    C23 C22 C21 . . 120.6(2) ?
    C23 C22 H22 . . 119.7 ?
    C21 C22 H22 . . 119.7 ?
    C22 C23 C24 . . 119.3(2) ?
    C22 C23 H23 . . 120.4 ?
    C24 C23 H23 . . 120.4 ?
    C25 C24 C23 . . 120.1(2) ?
    C25 C24 H24 . . 120.0 ?
    C23 C24 H24 . . 120.0 ?
    C24 C25 C20 . . 121.0(2) ?
    C24 C25 H25 . . 119.5 ?
    C20 C25 H25 . . 119.5 ?
    C2 C1A C7 . . 93.1(3) ?
    C2 C1A H1A . . 113.1 ?
    C7 C1A H1A . . 113.1 ?
    C2 C1A H1B . . 113.1 ?
    C7 C1A H1B . . 113.1 ?
    H1A C1A H1B . . 110.5 ?
    C6 C1B C11 . . 81.7(3) ?
    C6 C1B H1D . . 115.0 ?
    C11 C1B H1D . . 115.0 ?
    C6 C1B H1C . . 115.0 ?
    C11 C1B H1C . . 115.0 ?
    H1D C1B H1C . . 112.1 ?
loop_
    _geom_torsion_atom_site_label_1
    _geom_torsion_atom_site_label_2
    _geom_torsion_atom_site_label_3
    _geom_torsion_atom_site_label_4
    _geom_torsion_site_symmetry_1
    _geom_torsion_site_symmetry_2
    _geom_torsion_site_symmetry_3
    _geom_torsion_site_symmetry_4
    _geom_torsion
    _geom_torsion_publ_flag
    C1A C2 C3 C4 . . . . -145.8(3) ?
    C6 C2 C3 C4 . . . . -31.6(3) ?
    C1A C2 C3 C8 . . . . -30.7(3) ?
    C6 C2 C3 C8 . . . . 83.4(3) ?
    C19 N1 C4 C3 . . . . -170.57(19) ?
    C12 N1 C4 C3 . . . . 67.2(2) ?
    C19 N1 C4 C5 . . . . -54.8(3) ?
    C12 N1 C4 C5 . . . . -177.03(19) ?
    C2 C3 C4 N1 . . . . 167.47(19) ?
    C8 C3 C4 N1 . . . . 62.0(3) ?
    C2 C3 C4 C5 . . . . 43.6(2) ?
    C8 C3 C4 C5 . . . . -61.8(2) ?
    N1 C4 C5 C6 . . . . -162.24(19) ?
    C3 C4 C5 C6 . . . . -39.4(2) ?
    N1 C4 C5 C10 . . . . -60.8(3) ?
    C3 C4 C5 C10 . . . . 62.1(3) ?
    C1A C2 C6 C1B . . . . -8.8(3) ?
    C3 C2 C6 C1B . . . . -128.7(3) ?
    C1A C2 C6 C5 . . . . 126.6(3) ?
    C3 C2 C6 C5 . . . . 6.7(3) ?
    C4 C5 C6 C1B . . . . 143.1(4) ?
    C10 C5 C6 C1B . . . . 29.1(5) ?
    C4 C5 C6 C2 . . . . 20.3(3) ?
    C10 C5 C6 C2 . . . . -93.7(3) ?
    C1A C7 C8 C9 . . . . 144.0(3) ?
    C11 C7 C8 C9 . . . . 29.5(3) ?
    C1A C7 C8 C3 . . . . 30.1(3) ?
    C11 C7 C8 C3 . . . . -84.4(2) ?
    C4 C3 C8 C9 . . . . 2.7(3) ?
    C2 C3 C8 C9 . . . . -105.6(3) ?
    C4 C3 C8 C7 . . . . 108.6(2) ?
    C2 C3 C8 C7 . . . . 0.3(3) ?
    C7 C8 C9 O1 . . . . 124.9(3) ?
    C3 C8 C9 O1 . . . . -132.5(3) ?
    C7 C8 C9 C10 . . . . -44.2(2) ?
    C3 C8 C9 C10 . . . . 58.4(3) ?
    O1 C9 C10 C11 . . . . -128.6(3) ?
    C8 C9 C10 C11 . . . . 40.7(2) ?
    O1 C9 C10 C5 . . . . 132.6(3) ?
    C8 C9 C10 C5 . . . . -58.1(3) ?
    C4 C5 C10 C9 . . . . -2.9(3) ?
    C6 C5 C10 C9 . . . . 104.5(3) ?
    C4 C5 C10 C11 . . . . -107.2(3) ?
    C6 C5 C10 C11 . . . . 0.3(3) ?
    C1A C7 C11 C1B . . . . 10.1(3) ?
    C8 C7 C11 C1B . . . . 130.7(3) ?
    C1A C7 C11 C10 . . . . -125.5(3) ?
    C8 C7 C11 C10 . . . . -4.9(3) ?
    C9 C10 C11 C1B . . . . -142.8(4) ?
    C5 C10 C11 C1B . . . . -29.9(5) ?
    C9 C10 C11 C7 . . . . -21.3(3) ?
    C5 C10 C11 C7 . . . . 91.6(3) ?
    C4 N1 C12 C13 . . . . -92.8(2) ?
    C19 N1 C12 C13 . . . . 144.12(18) ?
    N1 C12 C13 C18 . . . . -35.2(3) ?
    N1 C12 C13 C14 . . . . 150.2(2) ?
    C18 C13 C14 C15 . . . . -1.1(3) ?
    C12 C13 C14 C15 . . . . 173.7(2) ?
    C13 C14 C15 C16 . . . . 0.6(4) ?
    C14 C15 C16 C17 . . . . 0.6(4) ?
    C15 C16 C17 C18 . . . . -1.3(4) ?
    C16 C17 C18 C13 . . . . 0.8(4) ?
    C14 C13 C18 C17 . . . . 0.4(4) ?
    C12 C13 C18 C17 . . . . -174.3(2) ?
    C4 N1 C19 C20 . . . . 173.10(18) ?
    C12 N1 C19 C20 . . . . -64.4(2) ?
    N1 C19 C20 C25 . . . . 120.5(2) ?
    N1 C19 C20 C21 . . . . -60.8(3) ?
    C25 C20 C21 C22 . . . . 0.1(4) ?
    C19 C20 C21 C22 . . . . -178.6(2) ?
    C20 C21 C22 C23 . . . . 0.2(4) ?
    C21 C22 C23 C24 . . . . -0.4(4) ?
    C22 C23 C24 C25 . . . . 0.2(4) ?
    C23 C24 C25 C20 . . . . 0.1(4) ?
    C21 C20 C25 C24 . . . . -0.3(3) ?
    C19 C20 C25 C24 . . . . 178.4(2) ?
    C6 C2 C1A C7 . . . . -67.4(3) ?
    C3 C2 C1A C7 . . . . 46.7(4) ?
    C11 C7 C1A C2 . . . . 66.7(3) ?
    C8 C7 C1A C2 . . . . -46.9(4) ?
    C2 C6 C1B C11 . . . . 83.9(4) ?
    C5 C6 C1B C11 . . . . -40.0(5) ?
    C7 C11 C1B C6 . . . . -82.9(4) ?
    C10 C11 C1B C6 . . . . 40.9(5) ?
data_global
_journal_date_recd_electronic     2010-10-06
_journal_date_accepted     2011-02-08
_journal_name_full     'Acta Crystallographica, Section E'
_journal_year     2011
_journal_volume     67
_journal_issue      3
_journal_page_first     o619
_journal_page_last     o619
_journal_paper_category     QO
_journal_coeditor_code     LX2177
_publ_contact_author_name     'Glenn E. M. Maguire'
_publ_contact_author_address
;
School of Chemistry, University of KwaZulu-Natal, Durban, 4000, South Africa
;
_publ_contact_author_email     maguireg@ukzn.ac.za
_publ_contact_author_fax     '27 31 2601113'
_publ_contact_author_phone     '27 31 2601113'
_publ_section_title
;
<i>endo</i>-11-(Dibenzylamino)tetracyclo[5.4.0.0^3,10^.0^5,9^]undecane-8-one
;
loop_
    _publ_author_name
    _publ_author_footnote
    _publ_author_address
    'Karpoormath, Rajshekhar' .
;
School of Chemistry
University of KwaZulu-Natal
Durban 4000
South Africa
;
    'Govender, Patrick' .
;
Department of Biochemistry
University of KwaZulu-Natal
Durban 4000
South Africa
;
    'Govender, Thavendran' .
;
School of Pharmacy and Pharmacology
University of KwaZulu-Natal
Durban 4000
South Africa
;
    'Kruger, Hendrik G.' .
;
School of Chemistry
University of KwaZulu-Natal
Durban 4000
South Africa
;
    'Maguire, Glenn E. M.' .
;
School of Chemistry
University of KwaZulu-Natal
Durban 4000
South Africa
;
