# Supplementary material for: endo-11-(Dibenzyl­amino)­tetra­cyclo­[5.4.0.03,10.05,9]undecane-8-one
Source: Acta Crystallogr Sect E Struct Rep Online. 2011 Feb 12;67(Pt 3):o619. doi: 10.1107/S160053681100479X (PMC3051940; doi:10.1107/S160053681100479X)
Supplement: Supplementary file 2 [file e-67-0o619-Isup2.hkl]

# 
# h,k,l, Fc-squared, Fo-squared, sigma(Fo-squared) and status flag 
# 
data_I
_shelx_title ' PCUDD IN P2(1)/N' 
_shelx_refln_list_code          4 
_shelx_F_calc_maximum      214.18 
_exptl_crystal_F_000       744.00 
_reflns_d_resolution_high  0.8246 
 
loop_ 
 _symmetry_equiv_pos_as_xyz 
 'x, y, z' 
 '-x+1/2, y+1/2, -z+1/2' 
 '-x, -y, -z' 
 'x-1/2, -y-1/2, z-1/2' 
 
_cell_length_a     6.6117 
_cell_length_b    16.4344 
_cell_length_c    17.2331 
_cell_angle_alpha  90.000 
_cell_angle_beta   97.100 
_cell_angle_gamma  90.000 
 
_shelx_F_squared_multiplier     1.000 
 
loop_ 
 _refln_index_h 
 _refln_index_k 
 _refln_index_l 
 _refln_F_squared_calc 
 _refln_F_squared_meas 
 _refln_F_squared_sigma 
 _refln_observed_status 
   2   0   0     1341.51      925.47     10.86 o 
   4   0   0     1455.29     1773.90     20.92 o 
   6   0   0       14.30       12.38      0.43 o 
   1   1   0      419.65      345.36      2.52 o 
   2   1   0      850.10      775.20      5.30 o 
   3   1   0      144.14      144.23      0.90 o 
   4   1   0      625.75      697.78      3.64 o 
   5   1   0       13.85        9.38      0.36 o 
   6   1   0        5.73        5.02      0.21 o 
   7   1   0       18.99       17.92      0.96 o 
   1   2   0     2141.42     1874.18     15.72 o 
   2   2   0      272.82      416.28      2.21 o 
   3   2   0      122.69      107.07      0.76 o 
   4   2   0      438.51      484.60      2.88 o 
   5   2   0       89.64      107.73      0.68 o 
   6   2   0       91.31       84.96      0.92 o 
   7   2   0       43.12       45.56      1.07 o 
   1   3   0     5307.60     4570.06     56.77 o 
   2   3   0      359.07      364.19      2.02 o 
   3   3   0       41.98       48.44      0.46 o 
   4   3   0      124.09      108.03      0.95 o 
   5   3   0      411.31      386.55      1.70 o 
   6   3   0       27.47       20.71      0.37 o 
   7   3   0       18.24       11.29      0.72 o 
   0   4   0     2986.91     3032.06     36.65 o 
   1   4   0     7245.13     7010.91    109.52 o 
   2   4   0     1248.29     1278.57      6.44 o 
   3   4   0      314.17      356.53      1.82 o 
   4   4   0      255.62      281.11      1.83 o 
   5   4   0      360.86      314.03      1.71 o 
   6   4   0      346.47      381.91      2.53 o 
   7   4   0       15.45       15.09      0.32 o 
   1   5   0      138.53      136.28      1.75 o 
   2   5   0      602.30      570.97      4.61 o 
   3   5   0      796.27      895.40      4.68 o 
   4   5   0       24.16       20.92      0.45 o 
   5   5   0        3.45        3.98      0.15 o 
   6   5   0        7.49        7.48      0.23 o 
   7   5   0        2.76        4.16      0.17 o 
   0   6   0       66.25      119.76      1.67 o 
   1   6   0     3329.94     3124.50     16.39 o 
   2   6   0     1455.93     1332.21      7.74 o 
   3   6   0       21.66       33.02      0.44 o 
   4   6   0      820.53      819.71      7.94 o 
   5   6   0        1.00        4.32      0.24 o 
   6   6   0      193.72      217.34      1.65 o 
   7   6   0       13.14       17.12      0.49 o 
   1   7   0     1472.37     1769.06      9.76 o 
   2   7   0       44.19       62.02      0.73 o 
   3   7   0       88.44      110.07      1.11 o 
   4   7   0       19.78       16.57      0.59 o 
   5   7   0     1188.50     1118.67      4.41 o 
   6   7   0      135.68      132.64      2.40 o 
   7   7   0       14.64       17.25      0.34 o 
   0   8   0     3194.47     3464.87     25.13 o 
   1   8   0      122.82      184.68      1.60 o 
   2   8   0      632.15      625.57      7.52 o 
   3   8   0      128.78      121.08      1.60 o 
   4   8   0      135.09      141.73      2.48 o 
   5   8   0        3.78        4.76      0.24 o 
   6   8   0       49.23       49.73      0.64 o 
   7   8   0       35.61       43.36      0.98 o 
   1   9   0        1.56       20.63      4.44 o 
   2   9   0     1500.33     1518.30     10.62 o 
   3   9   0       17.07       13.02      0.68 o 
   4   9   0        1.04        0.83      0.12 o 
   5   9   0       45.50       45.03      0.54 o 
   6   9   0       77.95       77.49      0.81 o 
   7   9   0        9.33       10.48      0.24 o 
   0  10   0     2201.52     2007.53     21.86 o 
   1  10   0        0.37        3.00      0.16 o 
   2  10   0      466.72      437.71      3.16 o 
   4  10   0      121.03      100.64      0.58 o 
   5  10   0      308.41      310.32      1.64 o 
   6  10   0        5.32        5.68      0.16 o 
   1  11   0        3.94        8.60      1.07 o 
   2  11   0       15.38       20.30      0.51 o 
   3  11   0      611.97      586.91      3.41 o 
   4  11   0        3.45        2.74      0.20 o 
   5  11   0      142.09      144.15      0.75 o 
   6  11   0       29.05       28.54      0.42 o 
   0  12   0      217.57      251.28      2.59 o 
   1  12   0       55.86       49.82      1.56 o 
   2  12   0       65.75       44.05      0.68 o 
   3  12   0       32.89       38.08      0.44 o 
   4  12   0      278.93      287.21      1.67 o 
   5  12   0       90.85       98.82      0.80 o 
   6  12   0       40.65       44.49      0.68 o 
   1  13   0     1825.42     1810.42     12.06 o 
   2  13   0      202.11      197.65      1.38 o 
   3  13   0      766.27      776.54      4.51 o 
   4  13   0       52.13       60.75      0.60 o 
   5  13   0        1.67        3.13      0.18 o 
   0  14   0      496.36      507.11      2.81 o 
   1  14   0      840.18      793.46      3.71 o 
   2  14   0       40.12       42.70      0.53 o 
   3  14   0       32.59       32.94      0.42 o 
   4  14   0      280.10      277.34      1.55 o 
   5  14   0       18.55       18.39      0.35 o 
   1  15   0       32.88       39.47      0.41 o 
   2  15   0       34.30       37.12      0.55 o 
   3  15   0       14.00       14.79      0.32 o 
   4  15   0        2.29        4.61      0.21 o 
   5  15   0       91.15      103.52      1.44 o 
   0  16   0       23.49       19.96      0.36 o 
   1  16   0       14.91       14.02      0.30 o 
   2  16   0        2.86        2.82      0.28 o 
   3  16   0      139.67      133.18      0.85 o 
   4  16   0       18.81       22.07      0.33 o 
   1  17   0       57.56       62.18      0.65 o 
   2  17   0        9.45       11.05      0.28 o 
   3  17   0       62.72       62.98      0.73 o 
   0  18   0       71.66       67.31      0.70 o 
   1  18   0        1.36        1.54      0.15 o 
   2  18   0        0.00        0.19      0.19 o 
   3  18   0        5.41        8.84      0.39 o 
   1  19   0       39.01       42.10      0.42 o 
   2  19   0       15.41       22.66      0.72 o 
  -7   0   1      202.90      203.38      3.35 o 
  -5   0   1       18.93       28.81      0.43 o 
  -3   0   1      329.99      343.34      3.03 o 
  -1   0   1     9199.43     8806.33     56.52 o 
   1   0   1    45872.83    49535.47    602.46 o 
   3   0   1     2838.56     3100.37     27.73 o 
   5   0   1       32.54       37.89      0.76 o 
  -7   1   1        7.67        4.27      0.35 o 
  -6   1   1       21.91       24.66      0.42 o 
  -5   1   1       43.17       38.15      0.38 o 
  -4   1   1        6.94        8.37      0.24 o 
  -3   1   1     1161.13     1315.84      6.44 o 
  -2   1   1       66.48       40.71      0.85 o 
  -1   1   1     2023.61     2074.43     10.49 o 
   1   1   1     6298.12     5913.93     36.91 o 
   2   1   1     7086.49     7338.51     38.77 o 
   3   1   1      177.41      174.90      1.17 o 
   4   1   1      190.24      205.08      1.30 o 
   5   1   1       36.29       56.36      0.50 o 
   6   1   1       64.24       53.84      1.27 o 
   7   1   1       69.46       67.99      1.67 o 
  -7   2   1        9.34        5.78      0.26 o 
  -6   2   1      140.82      121.73      0.80 o 
  -5   2   1       45.98       58.27      0.85 o 
  -4   2   1      429.65      499.87      3.00 o 
  -3   2   1      235.90      238.10      1.61 o 
  -2   2   1      408.93      574.23      2.35 o 
  -1   2   1     2422.59     2088.52     10.81 o 
   1   2   1       24.33       12.63      0.20 o 
   2   2   1     1967.35     1685.36     10.87 o 
   3   2   1      318.44      394.66      2.13 o 
   4   2   1      119.45      133.36      1.07 o 
   5   2   1       66.23       52.14      0.44 o 
   6   2   1       47.42       51.15      0.75 o 
   7   2   1        9.08       12.76      0.57 o 
  -7   3   1        5.98        4.17      0.68 o 
  -6   3   1       46.28       50.17      0.64 o 
  -5   3   1       16.21       18.01      0.27 o 
  -4   3   1       43.17       38.08      0.46 o 
  -3   3   1      961.13     1037.07      5.65 o 
  -2   3   1      849.08      689.33      3.02 o 
  -1   3   1     6532.79     6349.90     35.24 o 
   1   3   1     1488.72     1641.85      8.71 o 
   2   3   1        0.54       27.91      0.44 o 
   3   3   1      805.15      858.65      4.36 o 
   4   3   1      105.04      104.53      0.91 o 
   5   3   1       45.78       46.04      0.45 o 
   6   3   1      147.78      140.59      2.25 o 
   7   3   1        0.31        0.95      0.16 o 
  -7   4   1        1.97        1.00      0.13 o 
  -6   4   1       51.62       42.77      0.46 o 
  -5   4   1       16.14       13.75      0.26 o 
  -4   4   1       21.05       12.41      0.40 o 
  -3   4   1      111.07      103.34      0.79 o 
  -2   4   1      144.40       84.33      0.61 o 
  -1   4   1     3079.09     3505.25     19.47 o 
   0   4   1     5443.81     5724.33     54.05 o 
   1   4   1     5614.60     4885.99     49.00 o 
   2   4   1      400.31      344.05      3.28 o 
   3   4   1      495.54      556.26      2.69 o 
   4   4   1       51.05       60.08      0.67 o 
   5   4   1      136.00      122.12      0.72 o 
   6   4   1      132.62      139.01      1.24 o 
   7   4   1       38.06       34.64      0.45 o 
  -7   5   1       17.51       12.04      0.24 o 
  -6   5   1       72.48       74.32      0.93 o 
  -5   5   1        7.76        6.50      0.40 o 
  -4   5   1      324.39      344.05      3.03 o 
  -3   5   1       75.85       96.06      0.79 o 
  -2   5   1      136.48      113.75      1.09 o 
  -1   5   1     4044.97     4237.22     23.52 o 
   0   5   1      858.79      472.23      2.25 o 
   1   5   1      366.23      499.59      3.09 o 
   2   5   1      604.40      729.52      4.55 o 
   3   5   1        8.41       12.94      0.29 o 
   4   5   1      180.51      211.44      2.33 o 
   5   5   1       18.74       15.99      0.53 o 
   6   5   1        4.32        7.63      0.24 o 
   7   5   1        2.50        4.79      0.26 o 
  -7   6   1        0.80        0.46      0.13 o 
  -6   6   1       18.81       20.57      0.36 o 
  -5   6   1      286.71      276.93      1.38 o 
  -4   6   1      274.92      259.72      2.59 o 
  -3   6   1      117.51      112.22      0.88 o 
  -2   6   1        0.00        3.77      0.68 o 
  -1   6   1      199.55      282.11      2.11 o 
   0   6   1     2786.58     2694.76     12.50 o 
   1   6   1       32.47       91.47      1.69 o 
   2   6   1      145.74      170.34      1.41 o 
   3   6   1       92.01      108.47      0.82 o 
   4   6   1       34.08       33.16      0.59 o 
   5   6   1      494.95      447.48      2.07 o 
   6   6   1       23.92       23.77      0.69 o 
   7   6   1       77.82       79.18      2.25 o 
  -7   7   1        1.84        3.30      0.16 o 
  -6   7   1      104.79      120.89      1.10 o 
  -5   7   1       57.19       64.65      0.95 o 
  -4   7   1        6.33       14.88      0.96 o 
  -3   7   1        0.34        3.07      0.21 o 
  -2   7   1       86.86       69.66      0.77 o 
  -1   7   1       22.00       55.49      1.83 o 
   0   7   1     3714.64     4131.05     24.23 o 
   1   7   1       97.36      123.74      1.01 o 
   2   7   1     1996.80     2114.68     14.56 o 
   3   7   1      786.72      814.18      5.64 o 
   4   7   1      157.15      147.86      3.32 o 
   5   7   1      102.53       95.25      0.93 o 
   6   7   1       33.74       30.82      0.42 o 
   7   7   1       39.31       33.85      0.59 o 
  -7   8   1        0.82        2.75      0.20 o 
  -6   8   1       67.89       76.46      1.11 o 
  -5   8   1        0.36        2.57      0.33 o 
  -4   8   1       53.63       55.60      0.97 o 
  -3   8   1      210.84      184.88      1.68 o 
  -2   8   1      577.24      611.38      8.51 o 
  -1   8   1       92.16       58.66      0.75 o 
   0   8   1     3083.34     3127.75     24.83 o 
   1   8   1     4361.90     4943.15     35.24 o 
   2   8   1      280.41      261.72      2.14 o 
   3   8   1       18.22       18.17      0.57 o 
   4   8   1       81.70       94.94      1.03 o 
   5   8   1      121.75      110.50      0.67 o 
   6   8   1        4.92        5.85      0.94 o 
   7   8   1      106.05      100.77      0.75 o 
  -7   9   1        0.04        0.34      0.24 o 
  -6   9   1       51.99       42.44      0.88 o 
  -5   9   1      186.01      180.43      1.02 o 
  -4   9   1      277.36      243.36      1.55 o 
  -3   9   1       43.89       35.18      1.20 o 
  -2   9   1        0.00        7.64      0.34 o 
  -1   9   1      168.74      201.37      1.90 o 
   0   9   1      198.13      148.80      1.15 o 
   1   9   1      736.24      657.19      4.26 o 
   2   9   1       69.83       85.45      0.95 o 
   3   9   1        1.13        1.01      0.39 o 
   4   9   1       70.89       62.96      0.48 o 
   5   9   1        4.78        6.13      0.20 o 
   6   9   1       54.26       68.25      0.59 o 
  -6  10   1      178.08      183.72      1.49 o 
  -5  10   1       87.43       78.11      0.59 o 
  -4  10   1      359.79      348.49      1.45 o 
  -2  10   1       16.41       13.19      0.40 o 
  -1  10   1       76.30      109.23      1.26 o 
   0  10   1       44.27       52.75      0.67 o 
   1  10   1       42.65       60.50      0.73 o 
   2  10   1      347.95      322.78      2.46 o 
   3  10   1        8.91        5.26      0.68 o 
   4  10   1       61.74       53.12      0.41 o 
   5  10   1      166.50      161.62      0.81 o 
   6  10   1        6.55        5.94      0.16 o 
  -6  11   1      194.85      213.72      1.25 o 
  -5  11   1        1.67        2.04      0.12 o 
  -4  11   1      333.95      297.69      1.66 o 
  -3  11   1      286.87      274.47      1.61 o 
  -2  11   1      235.64      198.13      1.94 o 
  -1  11   1       28.60       46.33      0.78 o 
   0  11   1      322.11      317.29      2.12 o 
   1  11   1      181.57      217.99      1.52 o 
   2  11   1      217.44      217.60      2.11 o 
   3  11   1      285.90      277.96      1.61 o 
   4  11   1      112.52      117.82      0.78 o 
   5  11   1       55.24       43.63      0.37 o 
   6  11   1       65.65       63.36      1.14 o 
  -6  12   1       17.39       14.61      0.39 o 
  -5  12   1        0.31        0.14      0.22 o 
  -4  12   1       44.88       42.03      0.58 o 
  -3  12   1      153.07      162.83      1.58 o 
  -2  12   1       63.91       61.59      0.51 o 
  -1  12   1        1.16        6.88      1.17 o 
   0  12   1       55.42       65.60      1.87 o 
   1  12   1      135.88      144.84      2.07 o 
   2  12   1      275.02      268.34      1.39 o 
   3  12   1      235.58      214.46      1.25 o 
   4  12   1        0.00        1.52      0.54 o 
   5  12   1        4.81        4.96      0.24 o 
   6  12   1       34.25       33.57      0.98 o 
  -5  13   1       26.40       29.98      0.49 o 
  -4  13   1       47.29       53.70      0.94 o 
  -3  13   1       84.52       97.28      0.77 o 
  -2  13   1      673.53      679.53      4.38 o 
  -1  13   1        0.02        1.14      0.34 o 
   0  13   1       47.27       46.64      1.53 o 
   1  13   1       20.47       16.59      0.45 o 
   2  13   1      269.20      279.07      1.16 o 
   3  13   1      117.36      125.82      0.84 o 
   4  13   1       45.59       35.25      0.44 o 
   5  13   1       17.70       22.85      0.36 o 
  -5  14   1       59.82       58.12      0.50 o 
  -4  14   1        8.82       10.56      0.23 o 
  -3  14   1      170.34      162.46      1.40 o 
  -2  14   1      115.20      128.62      0.85 o 
  -1  14   1      129.77      107.59      1.08 o 
   0  14   1      978.86      981.54      6.15 o 
   1  14   1       11.50       12.63      0.93 o 
   2  14   1        0.00        1.60      0.24 o 
   3  14   1       31.42       22.35      0.47 o 
   4  14   1       45.93       58.74      0.61 o 
   5  14   1       10.53       18.35      0.35 o 
  -5  15   1       65.50       54.46      0.96 o 
  -4  15   1       91.35       88.12      0.63 o 
  -3  15   1      160.96      156.95      1.37 o 
  -2  15   1      256.87      255.46      1.81 o 
  -1  15   1      232.93      226.91      1.64 o 
   0  15   1       10.15       12.24      0.24 o 
   1  15   1        1.11        1.74      0.24 o 
   2  15   1      272.60      253.84      1.34 o 
   3  15   1      151.79      151.94      0.99 o 
   4  15   1        5.06        3.84      0.30 o 
  -4  16   1       69.30       82.80      0.64 o 
  -3  16   1       82.79       78.83      0.70 o 
  -2  16   1       66.85       71.73      0.91 o 
  -1  16   1       63.84       48.42      0.51 o 
   0  16   1      124.88      109.70      0.68 o 
   1  16   1       37.70       40.69      0.38 o 
   2  16   1       61.34       75.85      1.02 o 
   3  16   1      103.34      102.70      0.74 o 
   4  16   1       56.90       51.54      0.55 o 
  -3  17   1       80.20       68.19      0.92 o 
  -2  17   1       83.36       79.46      0.96 o 
  -1  17   1        1.24        1.77      0.12 o 
   0  17   1       27.23       25.31      0.28 o 
   1  17   1        1.66        3.82      0.16 o 
   2  17   1       62.19       65.77      0.62 o 
   3  17   1       39.85       36.20      0.52 o 
  -3  18   1       16.69       23.43      0.59 o 
  -2  18   1       18.68       24.58      0.35 o 
  -1  18   1       58.14       58.54      0.51 o 
   0  18   1        1.46        0.43      0.14 o 
   1  18   1      115.14      118.00      0.94 o 
   2  18   1       13.27       18.01      0.42 o 
   3  18   1       16.85       31.88      0.78 o 
  -2  19   1      150.87      170.55      2.39 o 
  -1  19   1        6.12       12.17      0.22 o 
   0  19   1        9.24        5.72      0.15 o 
   1  19   1        7.67       10.32      0.39 o 
   2  19   1       14.85       15.90      0.72 o 
  -6   0   2      317.66      348.93      3.71 o 
  -4   0   2      414.36      385.28      3.54 o 
  -2   0   2     1656.69     1621.69     10.61 o 
   0   0   2     2178.05     1839.32     21.11 o 
   2   0   2     5523.03     4817.60     37.36 o 
   4   0   2     2590.97     2701.03     16.70 o 
   6   0   2      264.93      222.03      2.87 o 
  -7   1   2      242.40      248.32      2.21 o 
  -6   1   2      439.95      434.58      2.23 o 
  -5   1   2       46.46       41.40      0.38 o 
  -4   1   2        0.48        1.32      0.25 o 
  -3   1   2     1496.81     1540.65      7.48 o 
  -2   1   2       12.18        1.90      0.18 o 
  -1   1   2       34.73       32.79      0.59 o 
   0   1   2     3795.99     4505.97     29.62 o 
   1   1   2       86.18       70.58      0.50 o 
   2   1   2      275.71      421.57      2.04 o 
   3   1   2     1877.49     2051.17      9.78 o 
   4   1   2        1.35        3.30      0.28 o 
   5   1   2        0.23        0.15      0.10 o 
   6   1   2        8.48        5.07      0.48 o 
   7   1   2      274.93      248.18      2.41 o 
  -7   2   2       84.63       94.96      0.84 o 
  -6   2   2        0.26        1.50      0.38 o 
  -5   2   2      326.03      291.86      1.44 o 
  -4   2   2        5.45        9.78      0.40 o 
  -3   2   2      512.85      522.65      2.73 o 
  -2   2   2       28.34       28.36      0.27 o 
  -1   2   2     1184.05     1189.73     13.79 o 
   0   2   2      336.81      422.12      5.04 o 
   1   2   2     1441.83     1513.01      9.10 o 
   2   2   2      255.97      313.61      1.65 o 
   3   2   2     2008.00     2267.72     11.06 o 
   4   2   2      123.57      120.88      0.88 o 
   5   2   2       86.52       77.66      0.89 o 
   6   2   2        3.69        1.69      0.49 o 
   7   2   2        0.00        0.51      0.34 o 
  -7   3   2        0.30        0.20      0.18 o 
  -6   3   2       33.07       37.81      0.96 o 
  -5   3   2       69.46       95.20      0.59 o 
  -4   3   2       15.36        9.20      0.31 o 
  -3   3   2      192.60      194.14      1.47 o 
  -2   3   2      345.65      360.24      2.08 o 
  -1   3   2       89.33       99.98      1.09 o 
   0   3   2    14993.56    15204.78    174.97 o 
   1   3   2     2624.83     2397.68     12.74 o 
   2   3   2     3762.26     4016.63     30.05 o 
   3   3   2     1357.78     1409.86      6.97 o 
   4   3   2      959.49     1049.76      5.88 o 
   5   3   2       91.27       82.81      0.67 o 
   6   3   2        0.67        1.50      0.26 o 
   7   3   2        0.16        0.51      0.16 o 
  -7   4   2        9.65       11.31      0.27 o 
  -6   4   2        0.74        2.44      0.17 o 
  -5   4   2       39.75       37.26      0.33 o 
  -4   4   2      284.23      252.74      2.35 o 
  -3   4   2       35.86       41.16      0.45 o 
  -2   4   2     1121.86     1122.33      5.66 o 
  -1   4   2      782.15      649.61      3.73 o 
   0   4   2      157.91       72.11      0.50 o 
   1   4   2      417.61      372.17      2.89 o 
   2   4   2      177.92      213.32      1.23 o 
   3   4   2      201.56      234.30      1.29 o 
   4   4   2        0.29        1.16      0.26 o 
   5   4   2        5.69        4.62      0.14 o 
   6   4   2       89.63       87.67      0.61 o 
   7   4   2       20.92       17.91      0.35 o 
  -7   5   2        9.29        7.82      0.32 o 
  -6   5   2       17.50       13.31      0.61 o 
  -5   5   2       30.21       43.66      0.39 o 
  -4   5   2      164.99      154.54      1.60 o 
  -3   5   2      105.32      102.27      0.87 o 
  -2   5   2     3647.01     4036.51     19.77 o 
  -1   5   2       47.14       53.30      1.22 o 
   0   5   2     9410.63     9452.78     81.46 o 
   1   5   2     1024.92      950.33      6.69 o 
   2   5   2      309.53      325.09      2.40 o 
   3   5   2      474.42      454.53      2.54 o 
   4   5   2      437.39      376.04      6.95 o 
   5   5   2       88.39       83.32      0.87 o 
   6   5   2      114.24      134.47      0.96 o 
   7   5   2        4.62        6.27      0.23 o 
  -7   6   2       39.37       43.62      1.31 o 
  -6   6   2      495.03      484.66      2.25 o 
  -5   6   2      549.15      573.16      2.50 o 
  -4   6   2       60.56       73.25      0.70 o 
  -3   6   2       47.99       47.84      0.55 o 
  -2   6   2        6.36        9.59      0.24 o 
  -1   6   2     2205.72     2259.63     15.24 o 
   0   6   2      501.99      586.64      3.75 o 
   1   6   2     1058.05     1275.24      9.09 o 
   2   6   2      337.14      396.50      3.62 o 
   3   6   2     1055.39     1109.57      7.83 o 
   4   6   2      521.39      471.82      3.01 o 
   5   6   2        1.94        1.67      0.14 o 
   6   6   2        1.42        3.13      0.26 o 
   7   6   2        9.79        8.04      0.49 o 
  -7   7   2      106.98      120.82      1.57 o 
  -6   7   2        5.72        7.99      0.31 o 
  -5   7   2     1333.32     1300.72     10.70 o 
  -4   7   2       12.60       14.55      0.42 o 
  -3   7   2      149.55      130.65      1.43 o 
  -2   7   2      334.24      439.42      3.17 o 
  -1   7   2      179.50      171.49      1.30 o 
   0   7   2       17.38       44.29      0.86 o 
   1   7   2      316.35      306.71      2.10 o 
   2   7   2      441.89      473.00      5.46 o 
   3   7   2     1237.29     1188.78     13.77 o 
   4   7   2      150.67      180.19      1.75 o 
   5   7   2        8.67        9.44      0.28 o 
   6   7   2       28.93       20.71      0.32 o 
   7   7   2       90.87       89.89      1.46 o 
  -7   8   2        1.23        1.69      0.29 o 
  -6   8   2        4.75        8.03      0.32 o 
  -5   8   2       50.90       57.16      0.70 o 
  -4   8   2       73.54       69.64      1.27 o 
  -3   8   2      131.27      120.95      1.34 o 
  -2   8   2      441.75      469.67      6.16 o 
  -1   8   2     1442.68     1481.38      9.53 o 
   0   8   2        3.53        7.70      0.49 o 
   1   8   2     1001.94      825.53      7.26 o 
   2   8   2      176.82      173.44      4.03 o 
   3   8   2       29.39       25.10      0.70 o 
   4   8   2        9.98       11.99      0.48 o 
   5   8   2       25.39       28.93      0.49 o 
   6   8   2       35.14       28.55      0.34 o 
   7   8   2       23.81       36.53      0.48 o 
  -7   9   2       11.36       19.61      0.48 o 
  -6   9   2       73.80       72.68      1.51 o 
  -5   9   2        7.79        6.47      0.23 o 
  -4   9   2      273.79      252.56      1.33 o 
  -3   9   2      298.96      294.12      2.65 o 
  -2   9   2        7.17        7.36      0.78 o 
  -1   9   2      163.34      116.82      2.05 o 
   0   9   2        1.92        9.92      0.28 o 
   1   9   2       38.55       34.68      0.68 o 
   2   9   2      103.43       78.82      0.74 o 
   3   9   2      639.59      608.03      8.63 o 
   4   9   2      128.63      144.62      0.74 o 
   5   9   2       31.64       32.72      0.54 o 
   6   9   2        2.39        1.82      0.14 o 
  -6  10   2        0.86        1.05      0.25 o 
  -5  10   2        0.06        0.15      0.15 o 
  -4  10   2      172.57      161.63      0.82 o 
  -2  10   2      320.84      361.86      3.90 o 
  -1  10   2      245.39      276.07      2.52 o 
   0  10   2       29.08       45.58      0.54 o 
   1  10   2      496.33      529.85      5.31 o 
   2  10   2      234.98      214.32      1.57 o 
   3  10   2        9.07       11.60      0.57 o 
   4  10   2        1.82        4.50      0.26 o 
   5  10   2       22.57       24.80      0.32 o 
   6  10   2       59.57       64.08      0.47 o 
  -6  11   2       21.67       26.32      0.28 o 
  -5  11   2       58.72       56.50      0.43 o 
  -4  11   2      236.78      235.24      1.03 o 
  -3  11   2      565.93      535.04      3.90 o 
  -2  11   2      362.38      335.28      2.96 o 
  -1  11   2       18.27       41.93      3.03 o 
   0  11   2     1086.03     1003.48      6.77 o 
   1  11   2     1215.97     1033.08      6.76 o 
   2  11   2        0.87        3.38      0.48 o 
   3  11   2       14.40       13.94      0.59 o 
   4  11   2      327.63      290.81      1.44 o 
   5  11   2       97.34      112.57      1.07 o 
   6  11   2        0.84        1.92      0.16 o 
  -6  12   2      165.96      163.79      1.91 o 
  -5  12   2       41.96       48.34      0.63 o 
  -4  12   2      182.25      179.61      1.32 o 
  -3  12   2      212.89      221.04      2.21 o 
  -2  12   2      389.93      343.50      2.22 o 
  -1  12   2        0.15        4.20      1.66 o 
   0  12   2     1171.30     1082.37     16.56 o 
   1  12   2      128.45      141.82      2.08 o 
   2  12   2      314.44      326.25      1.37 o 
   3  12   2       10.01       15.31      0.32 o 
   4  12   2      284.67      279.09      1.64 o 
   5  12   2        7.99        7.57      0.24 o 
  -5  13   2        0.02        0.76      0.12 o 
  -4  13   2       61.26       63.22      0.67 o 
  -3  13   2      128.95      124.85      0.84 o 
  -2  13   2      442.92      472.60      1.83 o 
  -1  13   2       93.44       68.82      0.80 o 
   0  13   2       74.31       79.23      0.83 o 
   1  13   2      152.67      131.64      1.06 o 
   2  13   2       79.63       73.73      0.49 o 
   3  13   2        0.16        1.20      0.14 o 
   4  13   2       44.12       38.44      0.51 o 
   5  13   2       10.68        6.51      0.29 o 
  -5  14   2        6.91        8.49      0.24 o 
  -4  14   2       23.82       16.28      0.61 o 
  -3  14   2      257.11      292.36      3.31 o 
  -2  14   2      136.12      126.42      0.81 o 
  -1  14   2       14.71       10.97      0.32 o 
   0  14   2       10.11       14.38      0.40 o 
   1  14   2       43.16       36.33      0.46 o 
   2  14   2       10.67       12.75      0.33 o 
   3  14   2        0.90        2.29      0.19 o 
   4  14   2       55.09       66.14      0.60 o 
   5  14   2        0.30        0.23      0.14 o 
  -5  15   2        1.84        0.00      0.24 o 
  -4  15   2       23.58       30.15      0.34 o 
  -3  15   2        2.67        3.97      0.23 o 
  -2  15   2      139.79      113.10      0.84 o 
  -1  15   2       14.91       14.18      0.28 o 
   0  15   2      256.86      263.78      2.07 o 
   1  15   2       14.73       24.10      0.56 o 
   2  15   2       38.84       31.63      0.60 o 
   3  15   2       11.01       11.36      0.30 o 
   4  15   2       26.37       35.23      0.45 o 
  -4  16   2       30.09       24.44      0.38 o 
  -3  16   2        0.66        0.82      0.13 o 
  -2  16   2       81.35       80.15      1.26 o 
  -1  16   2      250.20      259.69      1.88 o 
   0  16   2      137.88      145.82      0.87 o 
   1  16   2      548.74      541.09      3.15 o 
   2  16   2      138.20      136.43      1.39 o 
   3  16   2       10.18        7.76      0.28 o 
   4  16   2        7.16        6.50      0.39 o 
  -3  17   2       73.72       80.62      0.97 o 
  -2  17   2       78.68       84.32      0.73 o 
  -1  17   2       58.87       69.18      0.85 o 
   0  17   2       52.01       46.27      0.47 o 
   1  17   2        0.37        1.15      0.12 o 
   2  17   2        0.51        0.39      0.22 o 
   3  17   2      116.09      116.39      0.98 o 
  -3  18   2        2.20        5.93      0.59 o 
  -2  18   2       56.80       57.90      0.49 o 
  -1  18   2        9.94       20.40      0.37 o 
   0  18   2       19.01       20.02      0.27 o 
   1  18   2       73.06       66.12      0.78 o 
   2  18   2       11.16       14.48      0.28 o 
   3  18   2       15.26       17.92      0.48 o 
  -2  19   2        0.68        1.01      0.48 o 
  -1  19   2       46.84       49.05      0.47 o 
   0  19   2       11.08       21.03      0.26 o 
   1  19   2        6.99        4.99      0.20 o 
   2  19   2       19.91       17.92      0.72 o 
  -7   0   3       20.49       17.47      2.34 o 
  -5   0   3     1347.89     1220.26      7.73 o 
  -3   0   3      334.58      374.89      3.20 o 
  -1   0   3    43009.60    44069.76    487.24 o 
   1   0   3     5142.61     4481.99     44.03 o 
   3   0   3      120.14      124.11      1.12 o 
   5   0   3       11.83       11.53      0.31 o 
  -7   1   3       24.07       29.43      0.39 o 
  -6   1   3       10.11        7.02      0.19 o 
  -5   1   3      340.97      345.47      1.51 o 
  -4   1   3      413.24      408.34      2.80 o 
  -3   1   3      357.73      383.30      2.02 o 
  -2   1   3      138.66      149.54      0.79 o 
  -1   1   3     2921.80     2753.95     17.48 o 
   0   1   3     3901.05     3388.38     25.02 o 
   1   1   3        0.64        0.68      0.17 o 
   2   1   3     1905.34     2056.92      8.51 o 
   3   1   3     3398.12     3584.58     16.89 o 
   4   1   3      114.96      114.50      0.77 o 
   5   1   3       85.67       83.40      0.65 o 
   6   1   3       45.98       30.10      0.96 o 
   7   1   3       69.10       75.77      1.44 o 
  -7   2   3       40.20       29.87      0.51 o 
  -6   2   3      161.86      157.94      2.03 o 
  -5   2   3      182.59      179.64      0.93 o 
  -4   2   3      140.29      146.16      1.31 o 
  -3   2   3        6.78        3.09      0.14 o 
  -2   2   3     1527.20     1387.12     13.03 o 
  -1   2   3     2374.88     2207.97     11.90 o 
   0   2   3       31.19       61.55      0.67 o 
   1   2   3      422.42      430.62      2.70 o 
   2   2   3       33.88       45.96      0.38 o 
   3   2   3     1434.48     1361.06      9.68 o 
   4   2   3      340.55      371.26      2.49 o 
   5   2   3       13.61        7.80      0.26 o 
   6   2   3       14.27       17.25      0.96 o 
   7   2   3       17.35       16.34      0.52 o 
  -7   3   3        0.63        1.35      0.18 o 
  -6   3   3      795.78      771.49      5.12 o 
  -5   3   3      123.49      126.30      0.70 o 
  -4   3   3       65.55       58.97      0.63 o 
  -3   3   3      561.47      541.48      3.04 o 
  -2   3   3       23.70       10.54      0.24 o 
  -1   3   3       23.43       19.06      6.83 o 
   0   3   3     4337.41     3907.52     29.67 o 
   1   3   3      188.43      156.34      1.31 o 
   2   3   3      220.58      201.31      1.11 o 
   3   3   3     1077.62     1141.43      5.28 o 
   4   3   3       65.56       86.01      0.77 o 
   5   3   3      216.20      163.30      1.29 o 
   6   3   3       61.53       64.32      0.97 o 
   7   3   3       24.02       23.16      0.32 o 
  -7   4   3        0.35        0.38      0.12 o 
  -6   4   3      369.95      369.64      3.32 o 
  -5   4   3      128.14      140.55      0.76 o 
  -4   4   3       52.25       67.37      0.92 o 
  -3   4   3      118.59       99.19      0.95 o 
  -2   4   3      105.58       96.74      1.06 o 
  -1   4   3      254.59      261.54      4.79 o 
   0   4   3     1984.89     2069.71     15.75 o 
   1   4   3      468.94      486.16      2.65 o 
   2   4   3        5.68       11.87      0.21 o 
   3   4   3        4.74        3.31      0.28 o 
   4   4   3        0.23        0.56      0.26 o 
   5   4   3      697.35      718.79      3.15 o 
   6   4   3        1.79        0.81      0.16 o 
   7   4   3       37.56       46.46      0.47 o 
  -7   5   3       17.68       22.06      0.48 o 
  -6   5   3        0.00        0.69      0.14 o 
  -5   5   3        0.45        3.68      0.14 o 
  -4   5   3        8.41        8.58      0.35 o 
  -3   5   3       18.41       25.37      0.38 o 
  -2   5   3      275.00      249.28      1.83 o 
  -1   5   3      821.77      854.50      7.74 o 
   0   5   3        3.73        5.77      0.20 o 
   1   5   3        6.12       28.10      0.36 o 
   2   5   3      177.96      211.66      1.40 o 
   3   5   3     1170.02     1185.37      7.02 o 
   4   5   3       80.81       78.07      0.82 o 
   5   5   3      906.04      893.57      7.47 o 
   6   5   3        3.69        2.97      0.16 o 
   7   5   3       59.26       51.49      0.57 o 
  -7   6   3        1.26        2.26      0.13 o 
  -6   6   3       14.90       14.38      0.29 o 
  -5   6   3      540.28      506.55      2.07 o 
  -4   6   3      491.17      499.02      4.14 o 
  -3   6   3      350.25      365.19      3.13 o 
  -2   6   3       48.64       44.16      0.68 o 
  -1   6   3       37.19       55.74      0.55 o 
   0   6   3      488.41      624.23      6.71 o 
   1   6   3      234.55      295.52      1.78 o 
   2   6   3       22.58       27.80      0.38 o 
   3   6   3     1917.68     1956.00     15.19 o 
   4   6   3      658.12      618.56      5.58 o 
   5   6   3       24.12       24.96      0.45 o 
   6   6   3       11.59       12.85      0.31 o 
   7   6   3        6.63        7.59      0.16 o 
  -7   7   3      170.20      167.65      0.98 o 
  -6   7   3      167.03      169.48      1.57 o 
  -5   7   3       86.24       72.85      0.93 o 
  -4   7   3       27.11       28.13      0.47 o 
  -3   7   3       23.67       24.71      0.51 o 
  -2   7   3       40.51       49.83      1.45 o 
  -1   7   3      588.66      754.46      4.99 o 
   0   7   3       10.22       54.42      0.86 o 
   1   7   3     1483.62     1747.60     11.56 o 
   2   7   3        3.77        9.33      0.34 o 
   3   7   3      151.93      184.24      1.23 o 
   4   7   3        6.78        3.32      0.21 o 
   5   7   3      184.20      191.07      1.13 o 
   6   7   3       96.18      108.33      2.03 o 
   7   7   3        0.22        0.51      0.17 o 
  -7   8   3        0.41        0.68      0.20 o 
  -6   8   3      202.16      227.59      1.40 o 
  -5   8   3       44.88       31.39      0.40 o 
  -4   8   3        8.01       14.94      0.55 o 
  -3   8   3      524.40      542.74      3.48 o 
  -2   8   3      802.88      750.68      5.26 o 
  -1   8   3       22.01       25.69      0.45 o 
   0   8   3      136.84      209.93      1.52 o 
   1   8   3       86.93       69.35      1.20 o 
   2   8   3       42.67       58.75      3.57 o 
   3   8   3      186.40      195.53      1.79 o 
   4   8   3      344.51      318.37      2.13 o 
   5   8   3      279.04      282.35      1.73 o 
   6   8   3       17.30       20.23      0.29 o 
   7   8   3        3.89        3.38      0.24 o 
  -7   9   3       44.35       44.31      0.72 o 
  -6   9   3        0.88        0.74      0.29 o 
  -5   9   3      164.62      146.49      0.87 o 
  -4   9   3      211.83      196.46      1.15 o 
  -3   9   3       33.12       41.87      0.80 o 
  -2   9   3       51.23       42.62      0.75 o 
  -1   9   3        4.24        2.52      0.49 o 
   0   9   3      364.65      431.72      5.96 o 
   1   9   3     1254.05     1176.83      9.34 o 
   2   9   3      117.57      149.04      1.94 o 
   3   9   3       60.56       48.03      1.67 o 
   4   9   3     1061.43      981.65      3.70 o 
   5   9   3        2.50        3.80      0.32 o 
   6   9   3       10.06        8.60      0.19 o 
  -6  10   3       30.82       38.19      1.36 o 
  -5  10   3      106.92      127.80      1.85 o 
  -4  10   3       36.91       29.23      0.42 o 
  -3  10   3       35.05       25.95      0.57 o 
  -2  10   3       38.40       22.73      0.45 o 
  -1  10   3      448.68      435.98      3.79 o 
   0  10   3     1371.64     1342.45      7.91 o 
   1  10   3      111.01       98.40      2.54 o 
   2  10   3        4.48        3.72      0.34 o 
   3  10   3       23.44       20.64      0.51 o 
   4  10   3       23.81       28.30      0.36 o 
   5  10   3      138.95      145.79      1.12 o 
   6  10   3       55.41       46.14      0.61 o 
  -6  11   3       14.31       11.69      0.24 o 
  -5  11   3       76.58       68.88      0.48 o 
  -4  11   3       92.10       89.09      0.66 o 
  -3  11   3      364.95      373.21      2.54 o 
  -2  11   3      778.33      777.24      6.36 o 
  -1  11   3        1.09        1.01      0.17 o 
   0  11   3       52.87       48.80      0.82 o 
   1  11   3      862.75      762.02      5.10 o 
   2  11   3      166.09      156.02      2.15 o 
   3  11   3       67.74       70.63      0.61 o 
   4  11   3        2.19        6.35      0.35 o 
   5  11   3       63.93       72.96      0.70 o 
   6  11   3       68.71       89.90      0.83 o 
  -6  12   3        0.05        0.95      0.16 o 
  -5  12   3       12.46       13.09      0.33 o 
  -4  12   3        0.00        1.42      0.28 o 
  -3  12   3      155.19      149.08      1.86 o 
  -2  12   3      498.66      455.70      2.50 o 
  -1  12   3      270.00      259.92      2.52 o 
   0  12   3       19.11       11.96      0.45 o 
   1  12   3      242.63      232.05      1.88 o 
   2  12   3       66.66       45.50      0.37 o 
   3  12   3      204.02      207.32      1.13 o 
   4  12   3       68.38       65.90      0.65 o 
   5  12   3        0.02        0.86      0.33 o 
  -5  13   3        1.63        0.17      0.12 o 
  -4  13   3       96.77       85.27      0.64 o 
  -3  13   3      142.61      146.15      1.02 o 
  -2  13   3      345.40      366.39      1.59 o 
  -1  13   3      512.63      516.83      4.06 o 
   0  13   3      576.62      485.24      2.31 o 
   1  13   3       59.69       42.79      0.48 o 
   2  13   3       24.01       12.67      0.28 o 
   3  13   3        0.47        2.78      0.20 o 
   4  13   3       46.07       49.88      0.53 o 
   5  13   3       98.92       90.51      0.99 o 
  -5  14   3       33.94       26.20      0.51 o 
  -4  14   3      140.51      148.09      1.05 o 
  -3  14   3      132.09      120.54      0.82 o 
  -2  14   3      194.26      197.19      1.07 o 
  -1  14   3      195.62      205.01      1.11 o 
   0  14   3     1285.03     1202.46      5.09 o 
   1  14   3       68.16       64.94      0.77 o 
   2  14   3      159.75      151.58      0.89 o 
   3  14   3      148.42      139.24      0.90 o 
   4  14   3        0.90        1.72      0.12 o 
   5  14   3       19.83       15.36      0.28 o 
  -5  15   3        2.36        1.35      0.24 o 
  -4  15   3        2.82        3.13      0.14 o 
  -3  15   3      110.84      109.01      1.10 o 
  -2  15   3      256.39      271.51      2.53 o 
  -1  15   3       47.43       63.69      0.50 o 
   0  15   3      148.67      147.07      1.12 o 
   1  15   3       40.21       38.34      0.59 o 
   2  15   3        9.66       10.29      0.31 o 
   3  15   3      223.72      205.96      1.20 o 
   4  15   3        0.23        0.85      0.12 o 
  -4  16   3       19.75       15.86      0.26 o 
  -3  16   3       21.50       18.47      0.55 o 
  -2  16   3      104.84      109.44      0.99 o 
  -1  16   3        0.60        2.10      0.24 o 
   0  16   3       11.88       11.99      0.28 o 
   1  16   3      259.80      254.51      1.53 o 
   2  16   3       17.43       19.95      0.61 o 
   3  16   3       12.88       10.14      0.28 o 
   4  16   3        0.38        0.17      0.17 o 
  -3  17   3       21.04       18.53      0.43 o 
  -2  17   3       11.09       14.60      0.32 o 
  -1  17   3        0.28        0.04      0.13 o 
   0  17   3        8.96       16.80      0.31 o 
   1  17   3      124.00      113.93      0.74 o 
   2  17   3       21.99       25.32      0.51 o 
   3  17   3       71.99       74.46      0.77 o 
  -3  18   3       16.09       16.79      0.40 o 
  -2  18   3       17.15       22.89      0.48 o 
  -1  18   3       20.77       21.96      0.26 o 
   0  18   3       10.21        6.61      0.17 o 
   1  18   3       43.11       39.43      0.38 o 
   2  18   3      103.22      112.88      0.76 o 
  -1  19   3       34.76       29.43      0.70 o 
   0  19   3       89.56      115.23      0.92 o 
   1  19   3        0.12        3.38      0.18 o 
  -6   0   4      216.58      242.31      1.88 o 
  -4   0   4       26.03       33.48      0.96 o 
  -2   0   4     9666.23    10304.78     69.65 o 
   0   0   4    32992.59    32240.15    927.14 o 
   2   0   4      960.92      964.41      6.48 o 
   4   0   4      158.40      191.93      2.15 o 
   6   0   4      132.16      133.30      2.15 o 
  -7   1   4       64.42       69.01      1.31 o 
  -6   1   4      273.21      309.24      1.67 o 
  -5   1   4       66.55       64.35      0.44 o 
  -4   1   4       39.77       31.70      0.49 o 
  -3   1   4      182.94      177.95      1.00 o 
  -2   1   4     1638.42     1650.44      6.75 o 
  -1   1   4     5457.48     5376.53     28.77 o 
   0   1   4       13.71       15.88      0.36 o 
   1   1   4      324.43      307.90      1.43 o 
   2   1   4      128.18      128.60      0.72 o 
   3   1   4        0.27       14.46      0.39 o 
   4   1   4      247.36      259.10      1.54 o 
   5   1   4        1.60        2.47      0.21 o 
   6   1   4       35.47       39.12      0.88 o 
   7   1   4      167.92      140.56      1.66 o 
  -7   2   4        0.33        1.88      0.18 o 
  -6   2   4      595.28      578.61      3.02 o 
  -5   2   4      476.96      509.60      3.36 o 
  -4   2   4      320.87      300.81      2.20 o 
  -3   2   4        0.85        1.25      0.11 o 
  -2   2   4        6.54       15.79      0.28 o 
  -1   2   4        6.93       13.66      0.28 o 
   0   2   4      188.99      166.60      0.79 o 
   1   2   4       53.30       47.43      0.93 o 
   2   2   4      713.74      667.64      2.96 o 
   3   2   4      370.89      430.05      3.15 o 
   4   2   4      223.28      240.54      1.37 o 
   5   2   4      133.19      149.29      0.82 o 
   6   2   4      106.69      105.50      1.15 o 
   7   2   4        0.25        1.44      0.21 o 
  -7   3   4        8.55        6.32      0.22 o 
  -6   3   4       82.12       88.58      0.90 o 
  -5   3   4      240.96      224.16      1.61 o 
  -4   3   4      435.68      430.90      2.98 o 
  -3   3   4       78.99      112.78      0.76 o 
  -2   3   4       30.43       48.88      0.58 o 
  -1   3   4     2463.33     2519.00     19.21 o 
   0   3   4     1516.09     1585.95     10.76 o 
   1   3   4     1192.82     1182.57      6.19 o 
   2   3   4       98.17       69.81      0.53 o 
   3   3   4      194.99      214.41      1.24 o 
   4   3   4       14.85       18.62      0.28 o 
   5   3   4      171.12      200.54      2.01 o 
   6   3   4      113.93      102.71      1.44 o 
   7   3   4      172.70      180.39      1.37 o 
  -7   4   4        3.30        4.10      0.14 o 
  -6   4   4      555.69      599.79      5.48 o 
  -5   4   4      892.13      805.55      3.17 o 
  -4   4   4     1063.22     1092.54     16.37 o 
  -3   4   4      178.50      154.96      1.60 o 
  -2   4   4       11.18        8.02      0.28 o 
  -1   4   4     1059.58      979.74      6.56 o 
   0   4   4       24.00       32.71      1.28 o 
   1   4   4      631.93      565.17      3.43 o 
   2   4   4      556.90      556.10      3.63 o 
   3   4   4      233.41      215.41      1.22 o 
   4   4   4      113.12      112.69      1.60 o 
   5   4   4      238.13      237.59      1.35 o 
   6   4   4        2.68        8.38      0.31 o 
   7   4   4       34.49       45.69      0.62 o 
  -7   5   4        8.79        9.54      0.30 o 
  -6   5   4      167.65      158.71      0.91 o 
  -5   5   4      586.49      585.65      3.65 o 
  -4   5   4       73.15       66.93      0.75 o 
  -3   5   4      387.35      359.37      2.57 o 
  -2   5   4      232.93      229.36      1.84 o 
  -1   5   4       22.14       34.30      0.35 o 
   0   5   4      529.42      562.12      5.67 o 
   1   5   4        0.01        3.42      0.20 o 
   2   5   4      289.61      393.61      2.50 o 
   3   5   4      392.95      391.39      2.14 o 
   4   5   4      253.84      263.52      1.85 o 
   5   5   4      204.08      177.49      1.36 o 
   6   5   4      215.69      200.99      2.17 o 
   7   5   4        7.35        9.43      0.68 o 
  -7   6   4       11.89        7.17      0.33 o 
  -6   6   4      488.93      484.77      2.25 o 
  -5   6   4      752.59      785.75      3.76 o 
  -4   6   4        1.07        1.42      0.16 o 
  -3   6   4       16.11       20.49      0.45 o 
  -2   6   4       11.09       19.68      0.66 o 
  -1   6   4     1209.97     1132.47      8.45 o 
   0   6   4      519.95      509.38      3.81 o 
   1   6   4      449.64      459.22      3.38 o 
   2   6   4     1508.78     1523.41     20.68 o 
   3   6   4      760.60      706.31      5.43 o 
   4   6   4      695.43      722.34      8.15 o 
   5   6   4       43.43       44.55      0.53 o 
   6   6   4       32.12       37.31      0.47 o 
   7   6   4       16.43       11.54      0.49 o 
  -7   7   4       22.89       20.10      0.98 o 
  -6   7   4      202.98      235.00      2.85 o 
  -5   7   4      282.07      265.45      1.50 o 
  -4   7   4        5.28        3.32      0.24 o 
  -3   7   4      868.30      907.71      6.11 o 
  -2   7   4      161.24      150.82      6.57 o 
  -1   7   4     1171.00     1199.89      7.78 o 
   0   7   4      378.01      392.19      7.53 o 
   1   7   4     5550.38     6033.55     38.22 o 
   2   7   4      190.33      156.38      1.37 o 
   3   7   4      228.44      213.70      3.21 o 
   4   7   4      133.16      124.83      0.98 o 
   5   7   4      287.38      272.77      1.41 o 
   6   7   4       72.08       69.40      0.61 o 
   7   7   4       40.59       43.29      0.48 o 
  -7   8   4       29.73       31.12      0.48 o 
  -6   8   4       75.53       79.28      0.70 o 
  -5   8   4      166.07      154.08      0.95 o 
  -4   8   4      257.15      233.91      2.62 o 
  -3   8   4      221.58      236.51      1.59 o 
  -2   8   4      351.26      402.31      2.98 o 
  -1   8   4       73.52       80.72      1.34 o 
   0   8   4      897.61      949.50      5.92 o 
   1   8   4        3.76        6.60      0.34 o 
   2   8   4       24.37       23.00      0.72 o 
   3   8   4      154.22      159.86      1.90 o 
   4   8   4      174.81      154.27      0.91 o 
   5   8   4      228.86      230.20      1.17 o 
   6   8   4        3.10        3.73      0.16 o 
  -6   9   4      173.71      147.01      1.23 o 
  -5   9   4        4.69        3.74      0.18 o 
  -4   9   4       54.48       65.14      0.65 o 
  -3   9   4       82.01       73.53      1.15 o 
  -2   9   4        0.00        1.14      0.28 o 
  -1   9   4      111.84      120.83      1.56 o 
   0   9   4      334.14      311.90      4.98 o 
   1   9   4       69.58       64.13      0.92 o 
   2   9   4       43.03       42.70      0.73 o 
   3   9   4      319.34      301.05      2.32 o 
   4   9   4      557.30      552.66      3.73 o 
   5   9   4      182.31      185.40      1.37 o 
   6   9   4       15.00       10.12      0.24 o 
  -6  10   4       35.05       31.89      0.45 o 
  -5  10   4      127.94      122.48      1.35 o 
  -4  10   4        0.41        2.21      0.13 o 
  -3  10   4      233.17      256.53      3.11 o 
  -2  10   4        2.30        1.98      0.29 o 
  -1  10   4       11.16       12.85      0.40 o 
   0  10   4       34.85       37.80      0.85 o 
   1  10   4        8.76        1.96      0.21 o 
   2  10   4       12.16       17.53      0.98 o 
   3  10   4       43.58       38.74      0.48 o 
   4  10   4      233.72      224.89      1.06 o 
   5  10   4       35.35       26.49      0.39 o 
   6  10   4       17.57       24.36      0.41 o 
  -6  11   4        3.40        2.65      0.17 o 
  -5  11   4      392.95      406.19      3.08 o 
  -4  11   4      208.81      191.67      0.90 o 
  -3  11   4        2.83        6.34      0.69 o 
  -2  11   4        3.98        5.75      0.35 o 
  -1  11   4        1.27        3.84      0.39 o 
   0  11   4        4.84       12.44      0.33 o 
   1  11   4       79.60      104.09      2.03 o 
   2  11   4       93.49      107.63      3.03 o 
   3  11   4       10.62       14.36      0.87 o 
   4  11   4       29.45       37.79      0.64 o 
   5  11   4       97.03       98.31      1.23 o 
   6  11   4       22.92       26.38      0.72 o 
  -6  12   4       20.50       18.26      0.34 o 
  -5  12   4       10.65       16.28      0.27 o 
  -4  12   4        2.38        4.68      0.24 o 
  -3  12   4      133.14      134.24      0.97 o 
  -2  12   4        6.42       10.88      0.20 o 
  -1  12   4      182.28      160.09      1.77 o 
   0  12   4       28.95       26.23      1.18 o 
   1  12   4       20.07       12.81      0.43 o 
   2  12   4        9.81        8.88      0.24 o 
   3  12   4      159.29      187.77      1.35 o 
   4  12   4        0.16        0.73      0.22 o 
   5  12   4        7.77        9.02      0.28 o 
  -5  13   4       32.51       39.11      0.44 o 
  -4  13   4       37.00       41.68      0.43 o 
  -3  13   4      288.78      274.80      3.63 o 
  -2  13   4      268.11      265.92      1.27 o 
  -1  13   4      718.68      703.06      3.20 o 
   0  13   4       12.91       16.55      0.30 o 
   1  13   4      509.65      427.35      2.36 o 
   2  13   4      126.11      131.74      0.86 o 
   3  13   4       20.40       33.03      0.42 o 
   4  13   4        0.15        1.04      0.16 o 
   5  13   4      105.53      106.80      0.83 o 
  -5  14   4        6.21        5.60      0.20 o 
  -4  14   4      188.68      176.70      1.05 o 
  -3  14   4       95.40       89.99      0.75 o 
  -2  14   4      136.35      131.10      0.99 o 
  -1  14   4      292.74      306.27      1.81 o 
   0  14   4      333.31      314.24      1.67 o 
   1  14   4      962.90      865.23      5.49 o 
   2  14   4      270.54      237.91      1.15 o 
   3  14   4        0.13        1.93      0.27 o 
   4  14   4        2.60        2.55      0.12 o 
   5  14   4        8.36        6.43      0.24 o 
  -5  15   4       16.27       14.54      0.48 o 
  -4  15   4        0.45        1.78      0.12 o 
  -3  15   4      179.40      173.48      1.08 o 
  -2  15   4       53.94       55.18      0.67 o 
  -1  15   4       64.79       66.25      0.74 o 
   0  15   4      177.68      186.25      1.87 o 
   1  15   4       67.94       75.18      0.65 o 
   2  15   4       19.86       16.34      0.31 o 
   3  15   4       57.31       52.56      0.49 o 
   4  15   4       76.00       74.18      0.63 o 
  -4  16   4        2.40        1.32      0.16 o 
  -3  16   4       24.47       24.36      0.50 o 
  -2  16   4        0.00        0.45      0.28 o 
  -1  16   4       54.23       54.93      0.51 o 
   0  16   4        5.87        4.93      0.29 o 
   1  16   4       36.36       32.57      0.55 o 
   2  16   4        0.56        1.44      0.20 o 
   3  16   4       37.58       35.55      0.52 o 
  -3  17   4       46.53       58.05      1.03 o 
  -2  17   4       31.55       38.22      0.43 o 
  -1  17   4       39.31       39.30      0.42 o 
   0  17   4      186.42      167.74      1.08 o 
   1  17   4      140.59      145.99      1.59 o 
   2  17   4      115.11      105.58      0.98 o 
   3  17   4       46.06       45.25      0.59 o 
  -2  18   4        1.79        2.29      0.14 o 
  -1  18   4        2.32        1.36      0.14 o 
   0  18   4       56.33       52.04      0.39 o 
   1  18   4       58.75       64.99      0.51 o 
   2  18   4        4.08        9.36      0.26 o 
  -1  19   4       13.06       10.36      0.21 o 
   0  19   4       70.04       50.19      0.37 o 
   1  19   4       51.05       64.94      0.73 o 
  -7   0   5        8.01       11.95      0.47 o 
  -5   0   5       57.99       46.00      0.72 o 
  -3   0   5       29.98       18.31      0.60 o 
  -1   0   5     1969.98     1811.97     13.87 o 
   1   0   5      932.29      961.97      5.88 o 
   3   0   5      418.96      454.05      3.14 o 
   5   0   5      779.22      668.22      5.28 o 
   7   0   5       58.63       56.90      0.62 o 
  -7   1   5      198.83      169.74      0.92 o 
  -6   1   5      217.32      211.52      1.25 o 
  -5   1   5      299.92      302.30      2.49 o 
  -4   1   5       52.76       73.59      0.77 o 
  -3   1   5      567.54      477.98      3.28 o 
  -2   1   5      103.77      123.45      0.81 o 
  -1   1   5     5550.32     6212.36     29.95 o 
   0   1   5      142.34      177.75      2.79 o 
   1   1   5      132.09      126.97      1.10 o 
   2   1   5     1219.41     1138.08      5.49 o 
   3   1   5      107.82      169.32      1.05 o 
   4   1   5       63.77       64.36      0.65 o 
   5   1   5        1.38        1.44      0.24 o 
   6   1   5       83.76       71.66      0.70 o 
   7   1   5       16.52       25.03      0.40 o 
  -7   2   5       14.33       14.17      0.36 o 
  -6   2   5       35.80       36.54      0.37 o 
  -5   2   5      880.42      854.84      4.87 o 
  -4   2   5       75.01      105.88      1.67 o 
  -3   2   5       82.61       85.08      1.64 o 
  -2   2   5       76.57       67.31      0.61 o 
  -1   2   5      231.41      213.15      1.34 o 
   0   2   5     1799.31     1767.13      6.56 o 
   1   2   5      184.80      182.24      0.93 o 
   2   2   5      195.72      173.38      0.92 o 
   3   2   5      355.34      373.84      2.05 o 
   4   2   5       16.91       13.98      0.27 o 
   5   2   5       33.96       32.93      0.63 o 
   6   2   5       11.90       12.30      0.62 o 
   7   2   5       55.17       48.12      0.62 o 
  -7   3   5       19.59       27.63      0.64 o 
  -6   3   5      246.67      245.10      2.72 o 
  -5   3   5     1456.69     1403.55      7.47 o 
  -4   3   5        0.01        0.34      0.24 o 
  -3   3   5       28.81       21.46      0.35 o 
  -2   3   5     1731.14     1828.59     11.55 o 
  -1   3   5      631.30      760.43      4.77 o 
   0   3   5      783.56      621.98      3.85 o 
   1   3   5      344.36      353.05      2.42 o 
   2   3   5       17.09        5.57      0.19 o 
   3   3   5      138.68      137.00      0.85 o 
   4   3   5        3.14        4.35      0.27 o 
   5   3   5       14.85       15.00      0.29 o 
   6   3   5        0.39        0.54      0.16 o 
   7   3   5        2.89        8.68      0.29 o 
  -7   4   5        0.05        0.51      0.14 o 
  -6   4   5      262.26      259.87      2.03 o 
  -5   4   5       82.04       74.21      0.66 o 
  -4   4   5      190.29      169.54      2.39 o 
  -3   4   5       69.78       77.90      0.84 o 
  -2   4   5      182.62      198.44      1.51 o 
  -1   4   5      738.04      772.68      4.86 o 
   0   4   5      597.75      637.96      6.53 o 
   1   4   5      276.54      331.56      2.24 o 
   2   4   5       54.63       50.64      0.40 o 
   3   4   5      240.41      197.98      1.11 o 
   4   4   5        4.17        3.01      0.18 o 
   5   4   5       40.20       55.59      0.52 o 
   6   4   5        0.21        0.81      0.16 o 
   7   4   5       37.26       38.22      0.43 o 
  -7   5   5       82.08       68.87      0.55 o 
  -6   5   5       18.28       18.01      0.45 o 
  -5   5   5      100.56      107.05      1.18 o 
  -4   5   5      976.14      959.86      8.01 o 
  -3   5   5     1574.79     1666.81      9.35 o 
  -2   5   5      137.02      137.35      3.43 o 
  -1   5   5      772.03      767.41      4.86 o 
   0   5   5      169.32      172.17      2.91 o 
   1   5   5      360.62      355.20      2.88 o 
   2   5   5      538.75      486.22      3.78 o 
   3   5   5       11.53        5.20      0.27 o 
   4   5   5      477.86      446.04      2.90 o 
   5   5   5       19.55       21.31      0.40 o 
   6   5   5       15.34       19.76      0.43 o 
   7   5   5       13.02       14.99      0.40 o 
  -7   6   5       31.11       27.49      0.47 o 
  -6   6   5       10.94        8.76      0.35 o 
  -5   6   5      116.14       95.91      0.91 o 
  -4   6   5      660.47      605.30      7.98 o 
  -3   6   5       15.07       19.94      0.56 o 
  -2   6   5       91.50      112.64      2.02 o 
  -1   6   5       40.79       54.15      0.56 o 
   0   6   5       52.20       63.52      0.75 o 
   1   6   5        8.35       31.29      0.83 o 
   2   6   5      184.49      167.74      2.24 o 
   3   6   5      436.51      386.13      4.65 o 
   4   6   5      105.74      115.71      0.71 o 
   5   6   5      144.78      158.33      0.99 o 
   6   6   5       84.60       69.71      0.81 o 
   7   6   5        7.72       10.82      0.24 o 
  -7   7   5       37.07       38.60      1.66 o 
  -6   7   5      240.39      248.24      3.05 o 
  -5   7   5      112.58      136.18      1.61 o 
  -4   7   5       34.30       28.34      0.58 o 
  -3   7   5        8.52        5.41      0.34 o 
  -2   7   5        2.60        3.91      0.20 o 
  -1   7   5       11.97       18.92      0.20 o 
   0   7   5       20.40       28.55      1.17 o 
   1   7   5      127.57      110.30      1.18 o 
   2   7   5      130.69      114.26      1.66 o 
   3   7   5        2.53        8.81      0.51 o 
   4   7   5       10.52       11.24      0.26 o 
   5   7   5      109.62      110.54      0.74 o 
   6   7   5       44.15       41.61      0.54 o 
  -7   8   5       52.24       56.62      1.56 o 
  -6   8   5      489.63      492.32      7.65 o 
  -5   8   5       49.43       37.99      0.37 o 
  -4   8   5       71.23       77.27      0.64 o 
  -3   8   5       42.43       45.78      0.88 o 
  -2   8   5     1688.97     1730.58     11.65 o 
  -1   8   5        7.40       14.53      0.31 o 
   0   8   5      564.42      579.89      3.70 o 
   1   8   5     1205.90     1180.97      8.66 o 
   2   8   5        0.28        1.01      0.24 o 
   3   8   5      361.15      368.45      3.74 o 
   4   8   5      126.98      132.98      1.02 o 
   5   8   5      110.96      117.05      0.75 o 
   6   8   5       36.32       46.48      0.51 o 
  -7   9   5       19.39       20.63      0.48 o 
  -6   9   5      119.33      116.82      0.87 o 
  -5   9   5      371.77      334.03      1.54 o 
  -4   9   5        0.20        2.91      0.16 o 
  -3   9   5        1.58        3.72      0.48 o 
  -2   9   5       82.98       77.75      0.73 o 
  -1   9   5      286.70      322.43      2.93 o 
   0   9   5      250.61      256.01      2.05 o 
   1   9   5      151.63      140.19      1.67 o 
   2   9   5       18.84       13.41      0.51 o 
   3   9   5      178.70      183.39      2.97 o 
   4   9   5      261.78      259.19      1.17 o 
   5   9   5      152.47      155.92      1.60 o 
   6   9   5       39.98       36.12      0.34 o 
  -6  10   5        1.71        1.74      0.14 o 
  -5  10   5      397.33      369.79      3.11 o 
  -4  10   5        6.15        8.07      0.18 o 
  -3  10   5       67.77       61.98      1.32 o 
  -2  10   5      173.41      195.62      1.47 o 
  -1  10   5       55.36       67.71      0.92 o 
   0  10   5      128.22      116.15      1.01 o 
   1  10   5      308.88      301.71      5.28 o 
   2  10   5        5.31        4.97      0.59 o 
   3  10   5        0.28        0.98      0.11 o 
   4  10   5       17.88       18.02      0.29 o 
   5  10   5       42.95       42.75      0.44 o 
   6  10   5       24.99       35.98      0.41 o 
  -6  11   5       62.52       65.99      0.55 o 
  -5  11   5      100.38       95.06      0.58 o 
  -4  11   5      123.80      108.54      0.74 o 
  -3  11   5       40.29       33.34      0.51 o 
  -2  11   5        0.40        3.04      0.20 o 
  -1  11   5        0.58        2.11      0.39 o 
   0  11   5      220.57      190.42      1.42 o 
   1  11   5      109.07       96.67      2.26 o 
   2  11   5      106.12      106.77      0.76 o 
   3  11   5        9.62       11.18      0.31 o 
   4  11   5       66.02       61.10      0.60 o 
   5  11   5        2.34        3.12      0.28 o 
  -6  12   5       20.73       16.24      0.34 o 
  -5  12   5      179.77      194.64      1.19 o 
  -4  12   5        0.52        1.96      0.16 o 
  -3  12   5      576.94      534.33      2.42 o 
  -2  12   5      150.38      162.02      0.81 o 
  -1  12   5      508.08      493.10      3.27 o 
   0  12   5      155.00      163.78      1.16 o 
   1  12   5      127.78      118.27      1.95 o 
   2  12   5       89.89       99.92      0.56 o 
   3  12   5      279.27      246.96      1.38 o 
   4  12   5       15.56       12.25      0.48 o 
   5  12   5       24.39       29.76      0.41 o 
  -5  13   5       66.77       64.06      0.86 o 
  -4  13   5        1.02        1.21      0.19 o 
  -3  13   5        0.32        1.60      0.18 o 
  -2  13   5      177.80      169.24      1.02 o 
  -1  13   5        1.14        4.58      0.22 o 
   0  13   5      152.05      129.91      0.91 o 
   1  13   5      535.47      477.78      2.42 o 
   2  13   5        4.30        6.55      0.21 o 
   3  13   5       42.62       34.62      0.48 o 
   4  13   5       39.01       41.18      0.48 o 
   5  13   5        0.17        1.15      0.14 o 
  -5  14   5       15.25       13.38      0.34 o 
  -4  14   5       28.86       30.54      0.37 o 
  -3  14   5       51.98       52.46      0.61 o 
  -2  14   5        0.13        2.86      0.39 o 
  -1  14   5       22.60       22.73      0.50 o 
   0  14   5      186.07      186.57      1.51 o 
   1  14   5       13.62       19.93      0.61 o 
   2  14   5      170.70      177.26      0.91 o 
   3  14   5        5.30        7.46      0.24 o 
   4  14   5        1.61        2.63      0.16 o 
  -4  15   5       35.84       37.11      0.41 o 
  -3  15   5       27.65       34.36      0.40 o 
  -2  15   5      465.00      450.99      2.36 o 
  -1  15   5      825.81      850.16      5.17 o 
   0  15   5       53.78       53.07      0.88 o 
   1  15   5        4.82        5.36      0.25 o 
   2  15   5       92.42       87.11      0.93 o 
   3  15   5      143.12      177.69      1.56 o 
   4  15   5       65.49       50.34      0.49 o 
  -4  16   5      109.14      122.13      1.44 o 
  -3  16   5        6.40        8.39      0.33 o 
  -2  16   5        0.00        0.11      0.28 o 
  -1  16   5        7.19       10.97      0.22 o 
   0  16   5      161.70      172.94      1.06 o 
   1  16   5        0.17        0.80      0.14 o 
   2  16   5       31.36       29.94      0.68 o 
   3  16   5        3.04        3.47      0.28 o 
  -3  17   5       11.60       20.67      1.07 o 
  -2  17   5      118.53      119.34      1.00 o 
  -1  17   5        0.55        3.01      0.15 o 
   0  17   5        0.00        1.48      0.18 o 
   1  17   5       56.41       54.10      0.58 o 
   2  17   5        6.62        9.05      0.35 o 
   3  17   5        0.00        1.05      0.25 o 
  -2  18   5        0.24        0.68      0.13 o 
  -1  18   5        8.91       10.88      0.26 o 
   0  18   5        2.13        1.14      0.14 o 
   1  18   5        1.03        3.81      0.26 o 
   2  18   5       61.85       68.33      0.54 o 
   0  19   5        0.31        0.68      0.48 o 
  -6   0   6       81.19       99.01      2.34 o 
  -2   0   6      173.18      172.94      1.67 o 
   0   0   6     1437.20     1549.80      8.06 o 
   2   0   6      534.93      364.44      2.48 o 
   4   0   6        7.21        7.10      0.34 o 
   6   0   6      266.29      267.26      4.01 o 
  -7   1   6       24.50       22.51      0.32 o 
  -6   1   6      102.45       93.38      0.74 o 
  -5   1   6      376.93      355.51      1.83 o 
  -4   1   6      236.08      221.02      2.63 o 
  -3   1   6     1597.28     1669.14     10.57 o 
  -2   1   6       12.30       21.08      0.30 o 
  -1   1   6     1955.49     1935.60     10.21 o 
   0   1   6     3561.59     3667.79     14.30 o 
   1   1   6      934.05      981.03      4.28 o 
   2   1   6      405.67      382.34      3.03 o 
   3   1   6      136.05      136.98      0.94 o 
   4   1   6        0.23        0.90      0.15 o 
   5   1   6       43.33       37.20      0.39 o 
   6   1   6       34.07       32.58      0.52 o 
   7   1   6        2.40        5.41      0.48 o 
  -7   2   6       23.42       30.01      0.37 o 
  -6   2   6      239.55      274.76      1.53 o 
  -5   2   6        5.24       10.37      0.32 o 
  -4   2   6      535.41      495.91      6.46 o 
  -3   2   6      814.74      858.42      8.08 o 
  -2   2   6      530.44      544.07      3.06 o 
  -1   2   6     2846.61     2538.88     13.56 o 
   0   2   6      456.91      485.61      1.92 o 
   1   2   6      506.39      426.60      3.28 o 
   2   2   6      286.32      217.30      1.18 o 
   3   2   6      220.45      245.17      2.15 o 
   4   2   6        1.99        2.18      0.32 o 
   5   2   6        0.63        1.58      0.14 o 
   6   2   6      100.79       75.92      0.62 o 
   7   2   6       40.11       53.78      1.20 o 
  -7   3   6        0.18        0.14      0.18 o 
  -6   3   6      137.20      143.56      1.17 o 
  -5   3   6        2.14        2.95      0.23 o 
  -4   3   6       71.89       54.12      0.96 o 
  -3   3   6      257.27      300.08      2.28 o 
  -2   3   6     2464.16     2837.91     52.64 o 
  -1   3   6      453.14      457.83      2.64 o 
   0   3   6     1403.06     1435.02      6.35 o 
   1   3   6      124.93      120.52      2.36 o 
   2   3   6      170.09      146.07      0.89 o 
   3   3   6       79.44       98.56      0.75 o 
   4   3   6        1.96        3.42      0.23 o 
   5   3   6      240.82      236.90      1.44 o 
   6   3   6        2.94        4.45      0.51 o 
   7   3   6        7.88        8.79      0.48 o 
  -7   4   6        1.32        1.46      0.13 o 
  -6   4   6       95.19       98.25      0.74 o 
  -5   4   6      132.81      147.13      1.37 o 
  -4   4   6        1.65        1.81      0.16 o 
  -3   4   6        0.78        1.75      0.39 o 
  -2   4   6      271.64      297.33      2.62 o 
  -1   4   6      157.46      274.43      2.11 o 
   0   4   6       69.80       59.74      0.50 o 
   1   4   6       12.21        6.14      0.70 o 
   2   4   6       82.25       71.67      0.48 o 
   3   4   6        7.89        2.69      0.12 o 
   4   4   6      413.42      366.67      3.70 o 
   5   4   6       33.33       26.30      0.45 o 
   6   4   6       30.11       35.96      0.79 o 
   7   4   6       27.60       20.97      0.72 o 
  -7   5   6        2.38        3.86      0.19 o 
  -6   5   6      145.76      155.70      0.99 o 
  -5   5   6       43.56       47.96      0.41 o 
  -4   5   6      266.26      250.70      1.85 o 
  -3   5   6        0.81        1.18      0.16 o 
  -2   5   6     3431.19     3459.06     33.67 o 
  -1   5   6     1627.33     1712.13     10.60 o 
   0   5   6      211.18      267.30      1.88 o 
   1   5   6      466.23      470.46      3.73 o 
   2   5   6      394.46      435.39      3.07 o 
   3   5   6      237.07      226.57      1.30 o 
   4   5   6      943.73      898.89      5.13 o 
   5   5   6      159.12      151.07      2.75 o 
   6   5   6       63.93       67.94      1.10 o 
  -7   6   6       82.82       89.87      0.79 o 
  -6   6   6      171.95      165.10      1.18 o 
  -5   6   6       18.17       23.12      1.27 o 
  -4   6   6       13.53       15.04      0.41 o 
  -3   6   6      154.08      129.09      1.35 o 
  -2   6   6      419.26      441.00      3.30 o 
  -1   6   6      208.65      195.66      1.40 o 
   0   6   6      292.58      300.22      3.62 o 
   1   6   6      175.88      179.34      4.30 o 
   2   6   6       46.35       69.45      0.86 o 
   3   6   6        5.03        4.77      0.52 o 
   4   6   6      396.67      402.70      2.26 o 
   5   6   6       11.88       13.91      0.28 o 
   6   6   6       59.36       58.11      0.64 o 
  -7   7   6      193.45      201.28      1.24 o 
  -6   7   6      145.07      139.64      1.01 o 
  -5   7   6      226.26      215.10      2.25 o 
  -4   7   6        2.48        4.19      0.44 o 
  -3   7   6        0.89        0.79      0.14 o 
  -2   7   6        1.24        7.14      0.28 o 
  -1   7   6       28.09       35.91      1.20 o 
   0   7   6      167.94      140.84      1.76 o 
   1   7   6       75.02       68.91      2.34 o 
   2   7   6      132.88      123.86      1.43 o 
   3   7   6      529.09      518.86      4.60 o 
   4   7   6      182.72      173.35      1.08 o 
   5   7   6      262.70      263.41      1.40 o 
   6   7   6        0.53        0.68      0.16 o 
  -7   8   6       20.33       21.03      1.27 o 
  -6   8   6       47.17       65.08      0.73 o 
  -5   8   6      454.40      471.24      2.09 o 
  -4   8   6        6.66       10.10      0.31 o 
  -3   8   6      494.91      513.69      4.02 o 
  -2   8   6       85.72       77.80      0.91 o 
  -1   8   6      165.26      141.38      2.30 o 
   0   8   6      122.26      127.48      1.18 o 
   1   8   6      151.87      175.79      1.69 o 
   2   8   6        0.38        2.03      0.48 o 
   3   8   6      151.91      129.40      2.54 o 
   4   8   6        0.74        2.26      0.20 o 
   5   8   6      124.88      109.08      1.34 o 
   6   8   6       27.41       19.36      0.49 o 
  -7   9   6        0.10       -0.24      0.24 o 
  -6   9   6       27.75       22.42      0.34 o 
  -5   9   6       23.28       29.75      0.54 o 
  -4   9   6        2.19        1.75      0.21 o 
  -3   9   6       52.39       45.32      0.96 o 
  -2   9   6       32.28       36.10      0.49 o 
  -1   9   6      230.85      257.35      2.44 o 
   0   9   6       15.07       26.93      0.38 o 
   1   9   6      297.73      295.71      2.62 o 
   3   9   6       73.61       68.68      0.70 o 
   4   9   6       21.73       21.61      0.34 o 
   5   9   6       10.19        8.77      0.29 o 
   6   9   6        5.31        9.19      0.18 o 
  -6  10   6        1.20        5.16      0.16 o 
  -5  10   6      391.70      398.64      2.59 o 
  -4  10   6      126.32      110.98      0.78 o 
  -3  10   6      155.82      132.83      0.88 o 
  -2  10   6       12.64       11.67      0.58 o 
  -1  10   6       56.60       49.98      0.90 o 
   0  10   6      186.15      151.46      1.35 o 
   1  10   6       75.61       55.31      1.76 o 
   2  10   6       23.30       19.24      0.57 o 
   3  10   6      397.98      381.04      2.16 o 
   4  10   6      352.74      375.23      2.03 o 
   5  10   6        9.58        5.80      0.28 o 
   6  10   6        0.30        0.34      0.24 o 
  -6  11   6        0.55        2.47      0.22 o 
  -5  11   6      165.51      153.22      1.80 o 
  -4  11   6       32.17       26.18      0.29 o 
  -3  11   6      609.40      604.08      4.18 o 
  -2  11   6       26.79       31.41      0.44 o 
  -1  11   6     1263.50     1209.75     11.18 o 
   0  11   6      122.50      110.65      1.11 o 
   1  11   6       74.28       79.88      1.46 o 
   2  11   6       35.05       28.07      0.28 o 
   3  11   6      302.64      328.66      1.77 o 
   4  11   6        7.22        6.10      0.24 o 
   5  11   6       24.31       28.55      0.41 o 
  -5  12   6        0.57        0.76      0.12 o 
  -4  12   6      125.20      135.85      0.87 o 
  -3  12   6       49.31       49.80      0.57 o 
  -2  12   6      707.68      698.97      2.87 o 
  -1  12   6      301.65      292.04      1.97 o 
   0  12   6      283.26      274.33      1.55 o 
   1  12   6       33.88       39.40      0.47 o 
   2  12   6        1.34        4.30      0.16 o 
   3  12   6      125.44      103.13      0.94 o 
   4  12   6      136.68      132.78      0.92 o 
   5  12   6       51.17       63.78      0.63 o 
  -5  13   6        2.46        1.58      0.12 o 
  -4  13   6        4.80        5.25      0.26 o 
  -3  13   6        0.16        0.46      0.13 o 
  -2  13   6      291.38      272.38      1.55 o 
  -1  13   6       73.50       68.99      0.72 o 
   0  13   6      322.89      300.16      1.84 o 
   1  13   6      248.54      219.51      1.34 o 
   2  13   6       33.22       25.82      0.33 o 
   3  13   6        0.09        2.85      0.21 o 
   4  13   6       27.73       26.62      0.65 o 
   5  13   6        1.52        1.44      0.20 o 
  -5  14   6        0.00        0.34      0.35 o 
  -4  14   6      320.56      309.29      2.33 o 
  -3  14   6       44.39       40.66      0.61 o 
  -2  14   6       39.96       38.94      0.51 o 
  -1  14   6       16.92       18.32      0.44 o 
   0  14   6       17.98       16.28      0.69 o 
   1  14   6       78.42       79.35      0.71 o 
   2  14   6       16.62       17.72      0.31 o 
   3  14   6       30.76       36.25      0.50 o 
   4  14   6        1.32        1.39      0.12 o 
  -4  15   6      109.51      107.79      1.07 o 
  -3  15   6       19.13       19.02      0.35 o 
  -2  15   6       13.36       17.93      0.38 o 
  -1  15   6        0.00        1.28      0.23 o 
   0  15   6      421.18      418.63      2.27 o 
   1  15   6       46.80       42.80      0.54 o 
   2  15   6       14.32        7.45      0.35 o 
   3  15   6       31.06       33.36      0.45 o 
   4  15   6       78.10       92.69      1.20 o 
  -4  16   6       43.45       50.73      0.72 o 
  -3  16   6       15.58       21.84      0.38 o 
  -2  16   6        0.41        0.08      0.42 o 
  -1  16   6       42.43       39.37      0.36 o 
   0  16   6       23.64       24.46      0.34 o 
   1  16   6        0.17        0.96      0.14 o 
   2  16   6       50.15       60.59      0.77 o 
   3  16   6        3.98       11.15      0.40 o 
  -3  17   6        3.14        3.94      0.21 o 
  -2  17   6        0.01        0.39      0.18 o 
  -1  17   6       58.49       80.63      1.21 o 
   0  17   6       49.88       43.02      0.39 o 
   1  17   6       13.74       10.58      0.35 o 
   2  17   6        0.78        1.10      0.34 o 
  -2  18   6        7.98       13.09      0.40 o 
  -1  18   6        2.10        0.90      0.16 o 
   0  18   6       17.83       17.93      0.34 o 
   1  18   6       25.63       28.16      0.30 o 
   2  18   6      163.53      210.50      2.63 o 
  -7   0   7       48.56       36.53      0.42 o 
  -5   0   7       40.25       40.92      0.72 o 
  -3   0   7     1627.55     1769.05      9.86 o 
  -1   0   7     1395.48      930.60      5.76 o 
   1   0   7        3.88       12.68      0.63 o 
   3   0   7        9.94        6.76      0.34 o 
   5   0   7      346.25      340.47      2.35 o 
  -7   1   7        4.01        4.82      0.21 o 
  -6   1   7       11.17       12.38      0.29 o 
  -5   1   7       76.51       82.51      0.64 o 
  -4   1   7        3.67        3.38      0.24 o 
  -3   1   7      477.67      440.34      2.04 o 
  -2   1   7      228.27      214.11      1.38 o 
  -1   1   7     1247.79     1410.28      5.67 o 
   0   1   7      384.26      404.24      2.67 o 
   1   1   7       51.37       23.16      0.25 o 
   2   1   7      451.45      511.26      2.22 o 
   3   1   7        0.26        5.18      2.18 o 
   4   1   7        1.22        1.57      0.15 o 
   5   1   7       33.91       39.14      0.51 o 
   6   1   7       89.13       94.15      1.41 o 
  -7   2   7        3.31       10.11      0.32 o 
  -6   2   7       40.05       34.45      0.35 o 
  -5   2   7      200.95      172.51      0.99 o 
  -4   2   7        0.03        2.09      0.59 o 
  -3   2   7       41.42       36.43      0.38 o 
  -2   2   7       60.19       80.61      0.64 o 
  -1   2   7      273.99      445.68      2.34 o 
   0   2   7     1128.58     1011.73      3.85 o 
   1   2   7      193.95      222.14      1.37 o 
   2   2   7      249.28      319.89      1.49 o 
   3   2   7      292.43      293.71      1.73 o 
   4   2   7      108.55       94.32      0.76 o 
   5   2   7        0.11        0.79      0.15 o 
   6   2   7        6.61        5.53      0.20 o 
  -7   3   7       43.86       43.82      0.64 o 
  -6   3   7        1.00        3.16      0.35 o 
  -5   3   7        5.81        7.98      0.48 o 
  -4   3   7      250.69      242.50      2.04 o 
  -3   3   7      771.98      876.12      5.20 o 
  -2   3   7     2078.19     2285.27     16.39 o 
  -1   3   7     3682.96     3868.89     20.70 o 
   0   3   7      611.84      666.37      3.35 o 
   1   3   7     1556.91     1635.88      8.58 o 
   2   3   7       83.97      110.82      0.71 o 
   3   3   7      738.07      725.14      4.28 o 
   4   3   7      157.42      161.14      1.24 o 
   5   3   7       24.46       15.64      0.54 o 
   6   3   7      114.39      121.84      2.05 o 
  -7   4   7       16.44       18.91      0.30 o 
  -6   4   7        1.60        2.77      0.30 o 
  -5   4   7      267.98      240.07      1.48 o 
  -4   4   7       76.94       93.65      1.26 o 
  -3   4   7       97.66       95.78      0.94 o 
  -2   4   7       36.96       29.89      0.41 o 
  -1   4   7      615.21      712.64      6.54 o 
   0   4   7        0.03        3.21      0.13 o 
   1   4   7     1486.89     1429.95      7.56 o 
   2   4   7       80.12       51.43      0.47 o 
   3   4   7        9.06       11.73      0.27 o 
   4   4   7      589.66      564.08      2.17 o 
   5   4   7      468.03      490.13      3.78 o 
   6   4   7       29.09       28.96      0.43 o 
  -7   5   7       16.39       13.14      0.27 o 
  -6   5   7       14.28       16.53      0.61 o 
  -5   5   7       12.73       14.10      0.30 o 
  -4   5   7        0.29        1.19      0.28 o 
  -3   5   7      252.06      291.21      3.64 o 
  -2   5   7      529.12      562.53      3.27 o 
  -1   5   7       24.54       17.69      0.40 o 
   0   5   7     1259.64     1334.76      7.13 o 
   1   5   7      585.56      638.26      3.97 o 
   2   5   7      106.46      122.78      0.95 o 
   3   5   7       14.44       16.66      0.41 o 
   4   5   7        8.69        8.53      0.35 o 
   5   5   7      586.33      615.74      2.78 o 
   6   5   7       81.67       79.36      0.80 o 
  -7   6   7      135.45      136.91      0.93 o 
  -6   6   7        1.28        2.56      0.22 o 
  -5   6   7       22.36       16.16      0.35 o 
  -4   6   7      139.08      122.09      0.85 o 
  -3   6   7      249.07      285.98      2.62 o 
  -2   6   7      129.53      155.15      1.18 o 
  -1   6   7        3.60        7.46      0.34 o 
   0   6   7      647.97      706.24      4.38 o 
   1   6   7       73.30       60.89      1.86 o 
   2   6   7      269.68      254.74      2.81 o 
   3   6   7      394.82      398.46      5.08 o 
   4   6   7      425.91      423.26      1.78 o 
   5   6   7        2.84        4.23      0.26 o 
   6   6   7       34.28       43.41      0.62 o 
  -7   7   7       59.10       71.71      0.96 o 
  -6   7   7      410.04      432.83      2.38 o 
  -5   7   7       11.33        7.87      0.37 o 
  -4   7   7      226.59      219.55      1.36 o 
  -3   7   7       62.74       67.31      0.81 o 
  -2   7   7       71.91       77.07      1.12 o 
  -1   7   7      280.96      297.57      1.69 o 
   0   7   7     2557.63     2453.01     18.93 o 
   1   7   7      997.43      936.99      9.51 o 
   2   7   7      394.28      391.23      4.28 o 
   3   7   7       28.37       26.04      0.57 o 
   4   7   7      234.68      242.80      1.38 o 
   5   7   7      154.97      163.76      1.06 o 
   6   7   7        2.26        3.59      0.20 o 
  -7   8   7        0.28        0.34      0.24 o 
  -6   8   7       30.93       42.88      1.95 o 
  -5   8   7      111.47      119.14      0.91 o 
  -4   8   7       35.30       40.25      0.44 o 
  -3   8   7      141.45      132.29      1.91 o 
  -2   8   7       22.55       11.53      0.26 o 
  -1   8   7      619.81      605.71      3.24 o 
   0   8   7      237.64      194.69      2.08 o 
   1   8   7      550.27      567.64     10.47 o 
   2   8   7       35.60       40.92      1.20 o 
   3   8   7       76.73       81.18      0.66 o 
   4   8   7      249.07      217.48      1.05 o 
   5   8   7       66.48       58.55      0.52 o 
   6   8   7       12.25        9.64      0.34 o 
  -6   9   7       30.39       31.81      0.51 o 
  -5   9   7       12.44       19.21      0.36 o 
  -4   9   7        1.54        0.34      0.16 o 
  -3   9   7      206.76      194.86      2.66 o 
  -2   9   7      233.37      246.76      2.02 o 
  -1   9   7      133.72      121.56      1.45 o 
   0   9   7      395.74      442.76      2.73 o 
   1   9   7       68.42       57.41      2.15 o 
   2   9   7       53.12       49.04      1.20 o 
   3   9   7      165.07      179.60      0.96 o 
   4   9   7       65.24       76.38      0.68 o 
   5   9   7        5.47        6.64      0.24 o 
   6   9   7      106.04      109.62      1.44 o 
  -6  10   7       22.30       18.66      0.31 o 
  -5  10   7       41.72       41.44      0.38 o 
  -4  10   7       46.50       41.46      0.37 o 
  -3  10   7      263.39      244.48      2.06 o 
  -2  10   7       92.12      114.98      1.11 o 
  -1  10   7       15.79       15.51      0.45 o 
   0  10   7       69.56       70.02      1.28 o 
   1  10   7       24.45       37.20      1.20 o 
   2  10   7       65.26       61.36      0.45 o 
   3  10   7      158.28      157.31      2.47 o 
   4  10   7       29.09       23.52      0.89 o 
   5  10   7       21.56       17.09      0.43 o 
  -6  11   7        1.71        0.79      0.14 o 
  -5  11   7       14.72       14.74      0.41 o 
  -4  11   7        8.41        5.72      0.21 o 
  -3  11   7       31.07       29.31      0.47 o 
  -2  11   7      374.98      351.77      2.58 o 
  -1  11   7      311.07      308.40      3.91 o 
   0  11   7      676.36      610.87      7.72 o 
   1  11   7        2.44        0.95      0.18 o 
   2  11   7       16.68       15.57      0.30 o 
   3  11   7       16.44       16.45      0.30 o 
   4  11   7        2.49        0.76      0.12 o 
   5  11   7        8.91        9.84      0.28 o 
  -5  12   7        3.87        6.31      0.18 o 
  -4  12   7        0.60        1.39      0.16 o 
  -3  12   7       15.58       20.55      0.39 o 
  -2  12   7        5.20        6.61      0.27 o 
  -1  12   7       59.21       54.37      0.53 o 
   0  12   7        0.84        1.84      0.16 o 
   1  12   7      236.32      197.33      1.27 o 
   2  12   7      126.97      131.39      0.76 o 
   3  12   7      108.60      126.64      0.94 o 
   4  12   7        3.67        9.93      0.24 o 
   5  12   7        2.29        2.40      0.14 o 
  -5  13   7       17.45       12.29      0.28 o 
  -4  13   7        8.77       11.37      0.28 o 
  -3  13   7      123.72      119.06      1.06 o 
  -2  13   7      753.47      761.87      4.96 o 
  -1  13   7      252.20      252.33      1.25 o 
   0  13   7        6.36       13.51      0.31 o 
   1  13   7      280.91      274.15      1.58 o 
   2  13   7       95.98      102.00      0.75 o 
   3  13   7      166.74      186.72      1.10 o 
   4  13   7       24.23       41.77      0.44 o 
  -5  14   7        0.83        0.17      0.17 o 
  -4  14   7        0.55        0.42      0.21 o 
  -3  14   7        8.59       17.54      0.36 o 
  -2  14   7       87.77       79.94      0.74 o 
  -1  14   7      186.85      184.49      1.40 o 
   0  14   7      242.91      217.97      1.35 o 
   1  14   7      313.30      271.09      1.48 o 
   2  14   7      109.53      105.23      1.57 o 
   3  14   7       27.66       15.35      0.33 o 
   4  14   7        0.19        0.68      0.17 o 
  -4  15   7       31.61       33.23      0.36 o 
  -3  15   7       34.12       32.70      0.51 o 
  -2  15   7        0.86        4.38      0.26 o 
  -1  15   7       44.96       42.39      0.37 o 
   0  15   7        2.01        5.32      0.24 o 
   1  15   7        5.16        4.99      0.30 o 
   2  15   7        7.03        4.15      0.34 o 
   3  15   7        0.45        0.51      0.17 o 
  -3  16   7       45.77       55.40      0.95 o 
  -2  16   7       13.47       15.85      0.34 o 
  -1  16   7       30.78       26.73      0.31 o 
   0  16   7       16.97       15.76      0.28 o 
   1  16   7       58.67       55.78      0.91 o 
   2  16   7      217.44      230.30      2.75 o 
   3  16   7       40.15       62.60      0.75 o 
  -3  17   7       18.85       21.79      0.43 o 
  -2  17   7       35.25       44.17      0.64 o 
  -1  17   7        3.19        3.56      0.29 o 
   0  17   7       55.32       69.76      0.53 o 
   1  17   7        7.88        8.21      0.20 o 
   2  17   7       97.98      108.99      0.95 o 
  -2  18   7        8.88       11.40      0.40 o 
  -1  18   7        6.30        8.77      0.26 o 
   0  18   7        1.04        1.83      0.13 o 
   1  18   7        3.89        4.05      0.35 o 
  -6   0   8       21.68       20.45      0.44 o 
  -4   0   8       72.30       94.04      1.44 o 
  -2   0   8     3381.07     3714.42     27.94 o 
   0   0   8     3825.10     4095.92     24.53 o 
   2   0   8      493.64      509.42      4.15 o 
   4   0   8      221.17      232.20      3.98 o 
   6   0   8      301.04      249.49      3.11 o 
  -7   1   8       10.29       11.56      0.22 o 
  -6   1   8       53.96       62.52      0.55 o 
  -5   1   8      158.49      145.16      1.45 o 
  -4   1   8        6.45       19.48      0.45 o 
  -3   1   8      425.22      486.16      2.27 o 
  -2   1   8     2299.01     2549.42     13.67 o 
  -1   1   8      843.27      906.54      4.12 o 
   0   1   8      176.32      213.46      1.03 o 
   1   1   8        0.67        0.45      0.10 o 
   2   1   8       10.24        4.57      0.37 o 
   3   1   8        0.06        0.65      0.16 o 
   4   1   8      113.16      127.29      1.02 o 
   5   1   8       89.09       78.06      0.59 o 
   6   1   8        8.29        5.83      0.39 o 
  -7   2   8       65.87       87.34      0.78 o 
  -6   2   8       54.59       49.79      0.43 o 
  -5   2   8        0.89        0.34      0.29 o 
  -4   2   8       30.06       24.87      0.62 o 
  -3   2   8      339.58      349.12      1.84 o 
  -2   2   8      237.96      280.68      1.63 o 
  -1   2   8       63.82       75.98      0.59 o 
   0   2   8       11.53        8.38      0.40 o 
   1   2   8      138.84      145.81      1.49 o 
   2   2   8       91.56       78.35      0.51 o 
   3   2   8      182.46      167.80      1.25 o 
   4   2   8       81.76       72.52      1.02 o 
   5   2   8        1.40        0.59      0.20 o 
   6   2   8       24.05       16.68      0.49 o 
  -7   3   8        3.46        5.12      0.17 o 
  -6   3   8       42.21       40.30      0.37 o 
  -5   3   8       30.68       21.20      0.54 o 
  -4   3   8      296.13      278.25      3.22 o 
  -3   3   8        2.49        7.33      0.35 o 
  -2   3   8      138.04      111.95      1.15 o 
  -1   3   8        3.14       21.70      0.57 o 
   0   3   8      316.69      371.50      2.33 o 
   1   3   8     1743.38     1677.26     10.31 o 
   2   3   8       35.57       47.47      0.48 o 
   3   3   8       14.01       22.23      0.38 o 
   4   3   8      199.24      230.55      1.02 o 
   5   3   8        5.84        7.93      0.35 o 
   6   3   8      117.38      117.59      1.01 o 
  -7   4   8       71.74       70.40      1.12 o 
  -6   4   8       11.07        8.45      0.38 o 
  -5   4   8        6.95        8.33      0.29 o 
  -4   4   8       43.23       41.85      1.07 o 
  -3   4   8        6.53        6.89      0.64 o 
  -2   4   8       22.22       46.43      0.66 o 
  -1   4   8      255.85      318.69      1.97 o 
   0   4   8      243.99      252.26      1.61 o 
   1   4   8       50.73       73.15      1.10 o 
   2   4   8       86.85       61.52      0.54 o 
   3   4   8       10.30        9.63      0.33 o 
   4   4   8      157.41      183.52      0.91 o 
   5   4   8      435.91      406.81      2.54 o 
   6   4   8       55.31       64.00      0.80 o 
  -7   5   8        8.05        8.53      0.21 o 
  -6   5   8       70.14       66.07      0.60 o 
  -5   5   8       25.30       36.99      0.62 o 
  -4   5   8       10.72        7.73      0.66 o 
  -3   5   8      196.68      177.50      2.43 o 
  -2   5   8     1003.13     1124.41      9.11 o 
  -1   5   8      300.91      329.15      2.33 o 
   0   5   8        0.00        5.01      0.24 o 
   1   5   8       31.81       27.16      0.98 o 
   2   5   8       10.10       14.55      0.31 o 
   3   5   8      350.27      341.76      2.70 o 
   4   5   8       94.77       77.61      0.93 o 
   5   5   8       33.89       32.03      0.49 o 
   6   5   8        0.64        2.37      0.48 o 
  -7   6   8        0.27        0.68      0.20 o 
  -6   6   8      226.90      215.76      2.75 o 
  -5   6   8      286.68      292.40      2.06 o 
  -4   6   8        3.64        4.35      0.43 o 
  -3   6   8        2.62        4.42      0.40 o 
  -2   6   8      314.14      386.31      2.43 o 
  -1   6   8     1191.35     1312.77      8.15 o 
   0   6   8     1035.58     1170.76     10.79 o 
   1   6   8       81.23       71.46      0.92 o 
   2   6   8       72.34       68.53      0.80 o 
   3   6   8     1192.95     1190.07      6.54 o 
   4   6   8        0.67        0.18      0.13 o 
   5   6   8       58.11       54.29      0.51 o 
   6   6   8       42.39       51.62      0.75 o 
  -7   7   8        1.77        1.76      0.20 o 
  -6   7   8       38.77       41.18      1.07 o 
  -5   7   8      121.93      118.06      0.85 o 
  -4   7   8      108.84       93.87      0.94 o 
  -2   7   8      102.15       96.74      0.95 o 
  -1   7   8       65.79       74.32      0.80 o 
   0   7   8     1220.82     1277.98      6.92 o 
   1   7   8      877.07      836.36      5.22 o 
   2   7   8      564.00      535.77      4.32 o 
   3   7   8      355.22      370.20      2.67 o 
   4   7   8        8.73       12.20      0.23 o 
   5   7   8        6.63        7.57      0.26 o 
   6   7   8        8.44        8.12      0.68 o 
  -7   8   8        0.05        1.01      0.24 o 
  -6   8   8       12.13       15.74      0.34 o 
  -5   8   8       48.85       53.21      0.56 o 
  -4   8   8       24.15       24.85      0.42 o 
  -3   8   8      183.67      181.11      7.42 o 
  -2   8   8       54.79       41.78      0.68 o 
  -1   8   8      381.71      434.58      2.70 o 
   0   8   8       14.83       20.79      0.63 o 
   1   8   8       96.24      106.85      1.26 o 
   2   8   8      500.93      452.43      4.63 o 
   3   8   8        1.69        4.61      0.22 o 
   4   8   8        0.77        1.11      0.22 o 
   5   8   8        0.05        0.71      0.12 o 
   6   8   8        0.46        1.35      0.24 o 
  -6   9   8       14.35       11.67      0.34 o 
  -5   9   8       51.62       47.30      0.52 o 
  -4   9   8       27.87       31.58      0.74 o 
  -3   9   8        0.79        1.48      0.32 o 
  -2   9   8       24.58       33.19      0.55 o 
  -1   9   8      357.16      394.48      3.88 o 
   0   9   8       38.55       51.63      0.52 o 
   1   9   8       95.48       83.33      1.09 o 
   2   9   8       94.46       86.95      0.53 o 
   3   9   8        4.24        2.68      0.19 o 
   4   9   8      246.95      262.35      2.04 o 
   5   9   8        0.80        1.41      0.14 o 
  -6  10   8        4.31        2.49      0.14 o 
  -5  10   8       73.55       78.34      0.61 o 
  -4  10   8       63.39       60.76      0.68 o 
  -3  10   8      110.27      105.72      0.72 o 
  -2  10   8       53.28       71.44      0.59 o 
  -1  10   8       48.69       36.74      0.63 o 
   0  10   8       11.36       16.86      0.41 o 
   1  10   8      270.34      266.79      1.56 o 
   2  10   8       48.44       49.53      0.54 o 
   3  10   8      211.74      178.39      1.22 o 
   4  10   8      380.03      402.54      3.55 o 
   5  10   8        0.01        1.14      0.22 o 
  -5  11   8       72.40       72.79      0.70 o 
  -4  11   8       84.95       87.84      0.62 o 
  -3  11   8      681.75      637.33      3.08 o 
  -2  11   8       12.95       14.06      0.32 o 
  -1  11   8      184.31      157.41      0.90 o 
   0  11   8      578.46      524.29      4.01 o 
   1  11   8      110.77      111.49      0.83 o 
   2  11   8        1.26        3.30      0.16 o 
   3  11   8      310.25      282.47      1.77 o 
   4  11   8       23.89       16.01      0.31 o 
   5  11   8       27.70       31.12      0.51 o 
  -5  12   8       11.28       11.92      0.57 o 
  -4  12   8       94.44       92.62      1.26 o 
  -3  12   8        0.35        2.95      0.26 o 
  -2  12   8       31.76       30.96      0.52 o 
  -1  12   8       44.43       58.51      0.51 o 
   0  12   8       37.48       35.45      0.47 o 
   1  12   8       20.99       29.11      0.44 o 
   2  12   8       19.62       21.55      0.33 o 
   3  12   8        0.26        0.79      0.12 o 
   4  12   8       57.27       66.88      0.56 o 
  -5  13   8      173.15      182.63      1.90 o 
  -4  13   8        5.91        5.85      0.31 o 
  -3  13   8        0.76        1.80      0.21 o 
  -2  13   8       36.45       42.37      0.53 o 
  -1  13   8      676.53      669.26      2.72 o 
   0  13   8      269.81      264.01      1.87 o 
   1  13   8       51.72       37.99      1.07 o 
   2  13   8      128.78      119.37      1.33 o 
   3  13   8       73.89       91.09      0.76 o 
   4  13   8        3.56        8.85      0.31 o 
  -4  14   8       30.69       31.59      0.41 o 
  -3  14   8      120.63      121.39      0.91 o 
  -2  14   8      317.37      347.29      1.73 o 
  -1  14   8        0.01        1.11      0.16 o 
   0  14   8        5.31        8.19      0.46 o 
   1  14   8      224.85      173.24      1.27 o 
   2  14   8        9.09       11.36      0.54 o 
   3  14   8       75.83       85.21      1.37 o 
  -4  15   8       35.07       39.99      0.64 o 
  -3  15   8        7.09        6.08      1.01 o 
  -2  15   8       24.10       25.37      0.76 o 
  -1  15   8        1.64        3.87      0.22 o 
   0  15   8      218.32      200.34      1.17 o 
   1  15   8       67.60       73.75      0.97 o 
   2  15   8       29.66       38.77      0.63 o 
   3  15   8       67.01       59.67      0.75 o 
  -3  16   8        4.77        5.16      0.24 o 
  -2  16   8       28.27       32.31      0.62 o 
  -1  16   8        0.14        0.59      0.20 o 
   0  16   8       54.76       60.96      0.64 o 
   1  16   8       41.34       26.39      0.39 o 
   2  16   8      145.31      151.06      2.34 o 
   3  16   8       20.93       23.00      0.48 o 
  -3  17   8        1.18        0.34      0.24 o 
  -2  17   8      311.81      342.12      6.94 o 
  -1  17   8        8.96        9.47      0.22 o 
   0  17   8       13.64       15.10      0.29 o 
   1  17   8        0.25        0.23      0.15 o 
   2  17   8       15.14       13.69      0.31 o 
  -1  18   8        7.21        9.13      0.72 o 
   0  18   8        5.69        4.06      0.34 o 
  -7   0   9       27.02       25.57      0.43 o 
  -5   0   9      101.42      106.83      1.07 o 
  -3   0   9        4.14        1.10      0.20 o 
  -1   0   9      742.90      882.18      4.91 o 
   1   0   9      683.27      872.61      5.58 o 
   3   0   9     2894.64     2895.72     24.75 o 
   5   0   9        0.99        1.35      0.48 o 
  -7   1   9       15.15       19.53      0.39 o 
  -6   1   9       28.41       29.82      0.37 o 
  -5   1   9      111.33       95.39      0.96 o 
  -4   1   9        5.16        5.96      0.24 o 
  -3   1   9      167.16      157.27      0.94 o 
  -2   1   9       54.05       51.81      1.32 o 
  -1   1   9     5141.19     5733.98     24.80 o 
   0   1   9       39.84       38.35      0.37 o 
   1   1   9       72.71       79.47      0.72 o 
   2   1   9       20.68       17.26      0.36 o 
   3   1   9       93.99      100.36      1.41 o 
   4   1   9      276.01      251.04      1.21 o 
   5   1   9        6.24       13.16      0.36 o 
   6   1   9        8.60        7.95      0.34 o 
  -7   2   9       69.45       74.90      0.74 o 
  -6   2   9       16.48       15.87      0.39 o 
  -5   2   9       22.73       21.79      0.44 o 
  -4   2   9      235.28      237.68      2.89 o 
  -3   2   9       29.62       29.29      0.46 o 
  -2   2   9      854.24      782.36      4.16 o 
  -1   2   9      570.36      625.35      2.93 o 
   0   2   9     1050.01     1073.94      9.31 o 
   1   2   9      497.22      418.61      4.56 o 
   2   2   9       12.85       17.30      0.33 o 
   3   2   9      155.84      129.96      1.63 o 
   4   2   9      263.26      240.69      1.35 o 
   5   2   9       13.19       13.46      0.35 o 
   6   2   9       13.62       15.40      0.51 o 
  -7   3   9        5.08        8.90      0.34 o 
  -6   3   9        6.43        6.29      0.16 o 
  -5   3   9      165.07      149.21      1.09 o 
  -4   3   9        0.70        6.50      0.39 o 
  -3   3   9       13.52       12.15      0.43 o 
  -2   3   9      399.21      351.12      6.40 o 
  -1   3   9      361.41      410.74      2.39 o 
   0   3   9       66.66       67.34      0.77 o 
   1   3   9        2.34        5.58      0.98 o 
   2   3   9       90.25       79.69      0.73 o 
   3   3   9       12.05       12.01      0.63 o 
   4   3   9      236.50      229.56      1.20 o 
   5   3   9        3.97       10.25      0.35 o 
   6   3   9        4.25        3.22      0.34 o 
  -7   4   9       24.71       24.50      0.32 o 
  -6   4   9       97.67       89.47      1.03 o 
  -5   4   9        0.95        3.06      0.16 o 
  -4   4   9       28.26       29.42      0.57 o 
  -3   4   9      117.52      124.35      0.89 o 
  -2   4   9      518.15      522.89      3.94 o 
  -1   4   9      667.38      647.21      4.26 o 
   0   4   9        2.44        4.85      0.32 o 
   1   4   9      334.13      375.31      2.61 o 
   2   4   9       27.99       17.91      0.37 o 
   3   4   9       61.35       69.16      0.71 o 
   4   4   9      556.84      570.22      2.48 o 
   5   4   9       55.49       63.25      0.60 o 
   6   4   9        1.47        0.34      0.24 o 
  -7   5   9       27.51       29.78      0.39 o 
  -6   5   9        1.53        2.75      0.25 o 
  -5   5   9      169.16      126.90      0.90 o 
  -4   5   9       30.77       25.35      0.59 o 
  -3   5   9      503.89      502.18      3.19 o 
  -2   5   9       30.01       28.64      0.46 o 
  -1   5   9       51.19       63.94      1.25 o 
   0   5   9      277.42      283.98      3.88 o 
   1   5   9      157.46      144.66      1.52 o 
   2   5   9       62.68       51.45      0.69 o 
   3   5   9      198.76      198.03      1.44 o 
   4   5   9       21.18       19.91      0.63 o 
   5   5   9        0.03        1.17      0.16 o 
   6   5   9       29.70       44.77      1.37 o 
  -7   6   9      127.85      123.84      1.20 o 
  -6   6   9        0.08        1.43      0.26 o 
  -5   6   9        5.80       10.05      0.49 o 
  -4   6   9       11.36       19.75      0.93 o 
  -3   6   9        9.62       10.70      0.49 o 
  -2   6   9        3.25        5.25      0.34 o 
  -1   6   9       35.74       40.42      0.93 o 
   0   6   9      393.90      420.46      3.47 o 
   1   6   9      131.06      113.88      2.73 o 
   2   6   9      957.66      973.39      8.09 o 
   3   6   9      201.78      219.09      1.63 o 
   4   6   9     1221.12     1173.92      4.39 o 
   5   6   9       17.11       21.30      0.45 o 
   6   6   9       34.85       35.05      0.57 o 
  -7   7   9        0.39        1.01      0.24 o 
  -6   7   9       14.68       15.59      0.39 o 
  -5   7   9        2.45        1.08      0.29 o 
  -4   7   9       36.64       36.20      0.49 o 
  -3   7   9       18.38       16.23      0.48 o 
  -2   7   9       39.78       36.54      0.68 o 
  -1   7   9       41.38       45.42      0.53 o 
   0   7   9       10.84       12.05      0.33 o 
   1   7   9      417.94      422.50      3.56 o 
   2   7   9      403.97      432.69      2.56 o 
   3   7   9      368.17      376.26      2.42 o 
   4   7   9        9.44        7.12      0.22 o 
   5   7   9       66.93       57.62      0.69 o 
  -6   8   9      133.17      139.58      1.02 o 
  -5   8   9       49.03       42.77      0.61 o 
  -4   8   9      128.06      151.73      1.25 o 
  -3   8   9        1.26        7.87      0.87 o 
  -2   8   9        0.63        2.21      0.23 o 
  -1   8   9       11.92       10.23      0.35 o 
   0   8   9       72.63       90.06      1.04 o 
   1   8   9       42.80       35.56      0.78 o 
   2   8   9        2.74        1.15      0.12 o 
   3   8   9     1477.71     1418.65      5.56 o 
   4   8   9        0.03        2.49      0.18 o 
   5   8   9       44.67       42.30      0.96 o 
  -6   9   9        0.10        0.17      0.17 o 
  -5   9   9       50.57       57.96      0.64 o 
  -4   9   9       36.30       42.26      0.36 o 
  -3   9   9      898.13      875.55      4.15 o 
  -2   9   9       12.63       22.76      0.36 o 
  -1   9   9       44.17       39.17      0.77 o 
   0   9   9       55.58       43.82      0.58 o 
   1   9   9        9.66        6.27      0.20 o 
   2   9   9      111.73      101.69      0.72 o 
   3   9   9       27.88       28.29      0.42 o 
   4   9   9       11.61        4.37      0.26 o 
   5   9   9        0.52        2.00      0.29 o 
  -6  10   9        7.27        6.70      0.21 o 
  -5  10   9        6.52        8.76      0.41 o 
  -4  10   9       93.32       75.17      0.54 o 
  -3  10   9        0.14        1.50      0.18 o 
  -2  10   9        0.08        3.14      0.50 o 
  -1  10   9      399.89      348.07      1.73 o 
   0  10   9       24.12       25.46      0.59 o 
   1  10   9      204.93      167.56      1.19 o 
   2  10   9       59.78       55.46      0.55 o 
   3  10   9      395.52      437.87      2.52 o 
   4  10   9       28.98       17.84      0.38 o 
   5  10   9       30.82       24.06      0.59 o 
  -5  11   9        2.08        4.26      0.22 o 
  -4  11   9        4.70        4.91      0.24 o 
  -3  11   9       54.72       50.31      0.64 o 
  -2  11   9        7.24        6.30      0.26 o 
  -1  11   9      123.87      146.88      1.20 o 
   0  11   9       30.52       30.56      0.38 o 
   1  11   9       13.94       11.33      0.31 o 
   2  11   9      174.42      182.49      1.98 o 
   3  11   9       37.23       28.66      0.32 o 
   4  11   9       27.73       12.39      0.45 o 
   5  11   9       18.14       26.38      0.72 o 
  -5  12   9       19.68       20.16      0.59 o 
  -4  12   9      155.82      151.61      2.12 o 
  -3  12   9      179.97      171.39      1.24 o 
  -2  12   9      134.21      146.58      1.25 o 
  -1  12   9       26.75       24.40      0.36 o 
   0  12   9       40.08       31.06      0.46 o 
   1  12   9        8.50        7.02      0.31 o 
   2  12   9       61.34       49.34      0.55 o 
   3  12   9       16.10       20.77      0.34 o 
   4  12   9       27.79       22.89      0.35 o 
  -5  13   9        0.40        0.56      0.17 o 
  -4  13   9       25.92       27.77      0.41 o 
  -3  13   9        0.11        1.72      0.27 o 
  -2  13   9      184.58      181.70      2.01 o 
  -1  13   9       32.47       32.74      0.38 o 
   0  13   9       53.10       49.06      0.54 o 
   1  13   9      266.37      236.50      1.54 o 
   2  13   9       71.03       71.91      0.73 o 
   3  13   9      108.46      116.53      1.01 o 
   4  13   9        5.77       13.70      0.34 o 
  -4  14   9      134.81      132.47      1.13 o 
  -3  14   9      128.43      130.29      0.94 o 
  -2  14   9       76.14       88.14      0.83 o 
  -1  14   9       37.09       44.46      0.80 o 
   0  14   9        0.45        4.72      0.20 o 
   1  14   9        9.58        9.44      0.29 o 
   2  14   9      121.43      116.08      0.97 o 
   3  14   9       34.26       33.39      0.57 o 
  -4  15   9       28.53       33.82      0.72 o 
  -3  15   9       11.66       11.52      0.31 o 
  -2  15   9        0.00        1.61      0.15 o 
  -1  15   9       82.86       81.01      1.14 o 
   0  15   9        2.60        1.01      0.16 o 
   1  15   9        3.62        2.09      0.20 o 
   2  15   9       18.34       12.11      0.35 o 
   3  15   9       38.89       71.37      0.75 o 
  -3  16   9       45.45       50.33      0.64 o 
  -2  16   9       47.79       45.96      0.88 o 
  -1  16   9       13.20       12.48      0.46 o 
   0  16   9        4.19        9.27      0.45 o 
   1  16   9       17.46       18.08      0.35 o 
   2  16   9       14.26       14.09      0.44 o 
  -2  17   9       18.55       16.91      0.72 o 
  -1  17   9       63.58       66.46      0.72 o 
   0  17   9        2.10        0.76      0.13 o 
   1  17   9        2.21        4.85      0.29 o 
  -6   0  10      185.57      201.68      1.66 o 
  -4   0  10        1.84        5.58      0.34 o 
  -2   0  10       64.34       49.95      0.74 o 
   0   0  10       34.60       38.74      0.68 o 
   2   0  10      292.34      297.81      2.79 o 
   4   0  10     1229.80     1136.18      9.41 o 
   6   0  10        1.26        1.69      0.48 o 
  -7   1  10        3.90        5.41      0.24 o 
  -6   1  10       19.64       14.74      0.32 o 
  -5   1  10       93.27      109.94      1.44 o 
  -4   1  10       49.67       52.06      0.61 o 
  -3   1  10      114.96      112.67      1.62 o 
  -2   1  10      590.84      559.61      2.81 o 
  -1   1  10      198.95      206.99      1.06 o 
   0   1  10       98.11      122.81      1.01 o 
   1   1  10      103.07      102.26      1.04 o 
   2   1  10       14.12       12.13      0.35 o 
   3   1  10      139.98      131.70      1.13 o 
   4   1  10       25.28       18.30      0.61 o 
   5   1  10        5.83        5.37      0.49 o 
   6   1  10       12.96        7.70      0.49 o 
  -7   2  10        0.46        0.68      0.24 o 
  -6   2  10        0.25        3.04      0.15 o 
  -5   2  10       50.09       41.26      0.72 o 
  -4   2  10      190.72      167.76      1.24 o 
  -3   2  10       48.94       54.29      0.55 o 
  -2   2  10       58.30       45.41      0.39 o 
  -1   2  10     1354.13     1326.58      7.76 o 
   0   2  10      437.97      461.48      5.54 o 
   1   2  10       51.96       44.89      0.75 o 
   2   2  10        0.25        4.79      0.17 o 
   3   2  10      675.10      614.50      3.93 o 
   4   2  10      413.32      398.27      2.69 o 
   5   2  10       46.06       43.16      0.85 o 
   6   2  10        4.34        2.75      0.34 o 
  -7   3  10        7.97       13.19      0.48 o 
  -6   3  10        5.68        3.72      0.16 o 
  -5   3  10        8.99        9.45      0.68 o 
  -4   3  10      101.54       75.06      0.64 o 
  -3   3  10      146.84      148.71      1.27 o 
  -2   3  10      406.07      470.08      2.31 o 
  -1   3  10      275.85      235.59      1.60 o 
   0   3  10      404.47      469.11      2.82 o 
   1   3  10      236.28      228.95      1.79 o 
   2   3  10      450.99      418.15      2.57 o 
   3   3  10      368.22      342.92      1.92 o 
   4   3  10      120.79      158.67      1.15 o 
   5   3  10        3.95        5.97      0.32 o 
   6   3  10       28.26       45.78      1.37 o 
  -6   4  10       10.57       21.58      0.32 o 
  -5   4  10       57.69       43.70      0.72 o 
  -4   4  10        9.67        6.85      0.44 o 
  -3   4  10       83.68       64.72      0.64 o 
  -2   4  10       27.78       32.61      0.43 o 
  -1   4  10      194.76      205.38      1.89 o 
   0   4  10       99.63       82.69      1.23 o 
   1   4  10        5.69        2.88      0.28 o 
   2   4  10       25.52       30.10      0.49 o 
   3   4  10       35.38       32.61      0.34 o 
   4   4  10       58.13       59.31      0.70 o 
   5   4  10       85.02       75.16      0.90 o 
   6   4  10      132.65      155.64      2.15 o 
  -7   5  10        0.00        0.68      0.24 o 
  -6   5  10        0.02        1.10      0.26 o 
  -5   5  10        1.92        3.94      0.21 o 
  -4   5  10       18.06       15.56      0.48 o 
  -3   5  10       85.07       94.56      0.97 o 
  -2   5  10      207.34      215.88      1.74 o 
  -1   5  10       34.02       34.92      0.50 o 
   0   5  10       91.88       96.19      1.01 o 
   1   5  10      355.35      294.79      2.62 o 
   2   5  10       20.56       12.25      0.59 o 
   3   5  10       81.95       84.70      0.92 o 
   4   5  10      184.28      234.06      1.57 o 
   5   5  10       17.41       13.07      0.49 o 
   6   5  10       13.36       10.48      0.48 o 
  -7   6  10       62.91       64.27      0.72 o 
  -6   6  10       96.56      133.62      1.44 o 
  -5   6  10      347.68      321.04      2.35 o 
  -4   6  10        3.83       11.73      0.49 o 
  -3   6  10      123.28      123.07      0.90 o 
  -2   6  10      194.02      191.01      1.60 o 
  -1   6  10       22.58       20.68      0.58 o 
   0   6  10       41.20       36.27      0.98 o 
   1   6  10       17.66       32.84      0.68 o 
   2   6  10       66.20       60.53      0.57 o 
   3   6  10      774.52      779.72      3.25 o 
   4   6  10        1.29        2.41      0.24 o 
   5   6  10       20.19       16.71      0.41 o 
  -6   7  10       33.65       38.39      0.51 o 
  -5   7  10       89.64       87.19      0.92 o 
  -4   7  10       23.64       22.72      0.87 o 
  -3   7  10       25.66       26.61      0.47 o 
  -2   7  10        4.68       10.75      0.54 o 
  -1   7  10        4.58       11.88      0.41 o 
   0   7  10        1.24        7.50      2.05 o 
   1   7  10      178.74      211.49      2.11 o 
   2   7  10        0.76        2.51      0.18 o 
   3   7  10        7.51       13.84      0.34 o 
   4   7  10       25.71       39.24      0.91 o 
   5   7  10       11.29       20.80      0.48 o 
  -6   8  10       73.46       65.97      0.68 o 
  -5   8  10        8.57       10.64      0.29 o 
  -4   8  10        0.95        0.88      0.16 o 
  -3   8  10       85.13       79.78      0.65 o 
  -2   8  10      111.56       93.87      2.80 o 
  -1   8  10      197.62      195.55      2.11 o 
   0   8  10      397.91      418.07      5.18 o 
   1   8  10        0.26        2.37      0.16 o 
   2   8  10      180.93      168.20      1.03 o 
   3   8  10      344.53      330.00      1.58 o 
   4   8  10      160.79      163.52      1.19 o 
   5   8  10       18.68       15.29      0.59 o 
  -6   9  10        0.15        1.44      0.20 o 
  -5   9  10      101.08      119.02      0.77 o 
  -4   9  10       13.06       15.49      0.31 o 
  -3   9  10       19.37       25.59      0.74 o 
  -2   9  10        0.04        2.00      0.20 o 
  -1   9  10        0.84        2.61      0.17 o 
   0   9  10      606.02      595.20      3.67 o 
   1   9  10       73.92       60.04      0.61 o 
   2   9  10       14.25       13.09      0.28 o 
   3   9  10      120.86      135.94      0.84 o 
   4   9  10       27.20       15.32      0.31 o 
   5   9  10       11.96       24.02      0.51 o 
  -6  10  10        0.39        1.69      0.24 o 
  -5  10  10       21.14       18.94      0.54 o 
  -4  10  10       21.05       21.66      0.26 o 
  -3  10  10       10.80       10.26      0.38 o 
  -2  10  10        4.81        6.53      0.77 o 
  -1  10  10      543.19      535.79      3.60 o 
   0  10  10       46.47       37.57      0.67 o 
   1  10  10       26.72       25.56      0.41 o 
   2  10  10       21.04       21.46      0.33 o 
   3  10  10        8.49        4.64      0.21 o 
   4  10  10      156.21      162.30      1.58 o 
   5  10  10       38.00       45.32      0.72 o 
  -5  11  10        0.01        0.97      0.18 o 
  -4  11  10        5.53        4.11      0.28 o 
  -3  11  10        0.25        0.11      0.21 o 
  -2  11  10        0.22        3.60      0.23 o 
  -1  11  10      195.17      168.64      1.00 o 
   0  11  10       40.55       39.27      0.61 o 
   1  11  10      393.74      430.34      3.23 o 
   2  11  10       78.58       76.85      0.77 o 
   3  11  10       53.05       69.81      0.85 o 
   4  11  10        4.63        4.28      0.21 o 
  -5  12  10        0.59        1.41      0.14 o 
  -4  12  10       14.73       16.85      0.36 o 
  -3  12  10       99.62      102.94      0.90 o 
  -2  12  10        0.09        4.58      0.45 o 
  -1  12  10       86.51       93.63      1.25 o 
   0  12  10       91.62       83.63      0.80 o 
   1  12  10       99.40      115.88      0.84 o 
   2  12  10        0.28        0.54      0.18 o 
   3  12  10        2.04        0.82      0.27 o 
   4  12  10       65.14       48.54      0.68 o 
  -4  13  10        9.10        7.11      0.28 o 
  -3  13  10       39.47       36.40      0.45 o 
  -2  13  10        7.96       15.49      0.56 o 
  -1  13  10       59.92       66.53      0.77 o 
   0  13  10       69.73       71.84      0.69 o 
   1  13  10        5.61       16.16      0.49 o 
   2  13  10        9.28       12.98      0.31 o 
   3  13  10        0.10        1.76      0.39 o 
  -4  14  10       14.22       13.87      0.28 o 
  -3  14  10       33.81       41.44      0.67 o 
  -2  14  10        0.01        0.08      0.13 o 
  -1  14  10        0.22        0.73      0.16 o 
   0  14  10       92.56       90.40      0.76 o 
   1  14  10        0.38        1.11      0.18 o 
   2  14  10        1.46        3.31      0.29 o 
   3  14  10       76.54       86.74      0.92 o 
  -3  15  10        0.78        0.99      0.16 o 
  -2  15  10       77.83       77.06      0.76 o 
  -1  15  10        0.01        0.92      0.27 o 
   0  15  10        4.20        5.26      0.42 o 
   1  15  10       30.02       14.08      0.31 o 
   2  15  10       34.11       26.10      0.49 o 
  -3  16  10        7.45       10.15      0.72 o 
  -2  16  10      160.37      153.29      2.63 o 
  -1  16  10        3.11        4.64      0.49 o 
   0  16  10       10.70        8.18      0.23 o 
   1  16  10       53.30       46.55      0.43 o 
   2  16  10        1.82        1.54      0.17 o 
  -1  17  10        5.55        6.30      0.34 o 
   0  17  10        9.91       11.20      0.51 o 
  -3   0  11      940.50      892.65      7.34 o 
  -1   0  11       71.13       56.16      0.73 o 
   1   0  11      228.13      190.49      2.01 o 
   3   0  11      152.84      143.14      1.60 o 
   5   0  11       73.52      118.05      1.91 o 
  -6   1  11       65.73       56.61      0.57 o 
  -5   1  11       11.16       14.88      0.48 o 
  -4   1  11       78.73       74.27      0.89 o 
  -3   1  11        0.01        0.42      0.12 o 
  -2   1  11      510.77      476.52      2.70 o 
  -1   1  11      328.04      390.33      1.87 o 
   0   1  11        0.28        1.23      0.22 o 
   1   1  11       46.80       53.70      0.62 o 
   2   1  11       46.50       52.70      0.92 o 
   3   1  11      181.62      212.65      1.19 o 
   4   1  11      213.63      218.66      1.52 o 
   5   1  11       10.67        9.48      0.51 o 
   6   1  11      159.62      180.78      2.15 o 
  -6   2  11       53.06       51.78      0.78 o 
  -5   2  11      138.78      117.30      1.66 o 
  -4   2  11      194.64      183.22      1.23 o 
  -3   2  11       33.14       41.63      0.53 o 
  -2   2  11      343.54      319.64      2.08 o 
  -1   2  11       80.94       98.94      0.80 o 
   0   2  11       25.77       17.26      0.41 o 
   1   2  11      198.25      140.78      1.60 o 
   2   2  11       50.39       52.83      0.85 o 
   3   2  11      196.35      203.17      1.22 o 
   4   2  11      249.35      264.85      2.20 o 
   5   2  11      100.85      123.49      1.10 o 
   6   2  11        0.53        0.68      0.24 o 
  -7   3  11       17.70       22.66      0.48 o 
  -6   3  11      118.68      108.41      0.84 o 
  -5   3  11       14.43        7.27      0.34 o 
  -4   3  11        6.54       12.28      0.40 o 
  -3   3  11        2.18        0.65      0.22 o 
  -2   3  11       88.07      108.20      0.88 o 
  -1   3  11       37.31       40.85      0.67 o 
   0   3  11      419.53      421.87      2.65 o 
   1   3  11      418.80      448.44      3.81 o 
   2   3  11      136.75      119.04      1.29 o 
   3   3  11      690.11      755.94      3.38 o 
   4   3  11       69.61       64.45      0.86 o 
   5   3  11       93.12       97.70      0.91 o 
   6   3  11        9.40        8.45      0.48 o 
  -7   4  11        0.10        0.68      0.24 o 
  -6   4  11       33.20       35.72      0.67 o 
  -5   4  11        7.54        9.07      0.60 o 
  -4   4  11        4.92        5.65      0.40 o 
  -3   4  11        9.55       15.25      0.66 o 
  -2   4  11       39.42       37.59      0.50 o 
  -1   4  11        2.08        2.18      0.18 o 
   0   4  11       28.69       30.91      0.55 o 
   1   4  11        1.81       12.17      0.72 o 
   2   4  11      127.94      161.24      1.15 o 
   3   4  11      200.31      185.79      1.48 o 
   4   4  11      315.00      337.52      2.02 o 
   5   4  11       74.43       58.43      0.69 o 
  -6   5  11        2.21        2.37      0.35 o 
  -5   5  11       36.79       50.54      1.56 o 
  -4   5  11        8.36        8.45      0.48 o 
  -3   5  11       42.40       46.11      0.69 o 
  -2   5  11       18.04       20.50      0.62 o 
  -1   5  11      111.44       88.14      1.01 o 
   0   5  11       72.66       75.61      1.01 o 
   1   5  11      130.92       98.45      1.91 o 
   2   5  11       95.15       85.31      0.64 o 
   3   5  11      634.86      590.01      3.02 o 
   4   5  11        3.35        4.49      0.26 o 
   5   5  11        8.24        8.03      0.28 o 
  -6   6  11        2.42        2.88      0.17 o 
  -5   6  11        2.14        7.79      0.34 o 
  -4   6  11      137.15      118.66      1.76 o 
  -3   6  11      183.81      176.06      1.17 o 
  -2   6  11        1.60        5.50      0.39 o 
  -1   6  11      190.22      182.62      1.95 o 
   0   6  11       54.66       49.05      0.85 o 
   1   6  11        0.39        4.40      0.48 o 
   2   6  11       41.38       32.70      0.64 o 
   3   6  11       20.37       16.58      0.45 o 
   4   6  11       88.30      117.86      0.87 o 
   5   6  11        6.24        3.70      0.31 o 
  -6   7  11      354.02      330.50      2.03 o 
  -5   7  11      212.94      171.41      1.43 o 
  -4   7  11       58.77       60.81      0.77 o 
  -3   7  11        9.38       11.14      0.42 o 
  -2   7  11      871.17      830.01      4.73 o 
  -1   7  11       95.83       85.29      1.76 o 
   0   7  11      633.53      620.52      7.19 o 
   1   7  11       78.02       98.72      0.68 o 
   2   7  11     1162.30     1128.50      5.99 o 
   3   7  11       29.76       22.45      0.41 o 
   4   7  11       59.15       66.44      0.83 o 
   5   7  11       36.28       42.85      0.55 o 
  -6   8  11       33.81       34.16      0.48 o 
  -5   8  11        0.09        1.01      0.19 o 
  -4   8  11       13.43        7.13      0.28 o 
  -3   8  11      154.69      150.46      1.00 o 
  -2   8  11      179.78      183.25      2.72 o 
  -1   8  11       34.13       34.88      0.46 o 
   0   8  11        0.23        0.21      0.13 o 
   1   8  11       96.33       92.36      0.68 o 
   2   8  11       37.53       26.58      0.42 o 
   3   8  11       33.79       39.62      0.88 o 
   4   8  11      123.46       82.86      0.87 o 
   5   8  11       43.83       36.87      0.72 o 
  -6   9  11       11.31       17.59      0.48 o 
  -5   9  11       81.39       57.30      0.74 o 
  -4   9  11       11.09       14.85      0.43 o 
  -3   9  11       46.46       44.92      1.04 o 
  -2   9  11       13.68       11.01      1.31 o 
  -1   9  11       40.39       37.92      0.47 o 
   0   9  11      178.96      175.15      1.20 o 
   1   9  11      146.87      114.04      0.78 o 
   2   9  11        6.20        5.35      0.42 o 
   3   9  11       21.55       32.81      0.65 o 
   4   9  11        1.83        2.00      0.16 o 
   5   9  11       15.10       14.88      0.48 o 
  -5  10  11       27.17       33.36      0.44 o 
  -4  10  11        0.18        0.34      0.13 o 
  -3  10  11       43.41       37.59      0.61 o 
  -2  10  11       54.50       54.18      0.56 o 
  -1  10  11        0.85        0.92      0.13 o 
   0  10  11      904.07      889.12      4.35 o 
   1  10  11       12.11       14.79      0.34 o 
   2  10  11       89.93       94.81      0.76 o 
   3  10  11      142.73      147.61      1.59 o 
   4  10  11      176.17      245.61      1.65 o 
  -5  11  11       27.20       37.91      0.57 o 
  -4  11  11      192.80      190.63      1.38 o 
  -3  11  11      104.59      111.26      1.06 o 
  -2  11  11       34.32       34.16      0.45 o 
  -1  11  11      112.86      121.70      1.25 o 
   0  11  11       56.99       62.31      0.67 o 
   1  11  11      424.10      405.60      2.05 o 
   2  11  11        5.41        5.05      0.32 o 
   3  11  11       17.22       12.70      0.26 o 
   4  11  11       45.06       49.86      0.59 o 
  -5  12  11       16.55       15.90      0.48 o 
  -4  12  11        2.48        5.44      0.24 o 
  -3  12  11      146.05      145.14      1.73 o 
  -2  12  11       29.38       30.27      0.60 o 
  -1  12  11       14.49       13.90      0.28 o 
   0  12  11       38.91       43.01      0.53 o 
   1  12  11        2.26        1.62      0.22 o 
   2  12  11        7.06        4.29      0.28 o 
   3  12  11       16.78       12.51      0.40 o 
  -4  13  11        1.74        0.45      0.14 o 
  -3  13  11       56.22       63.35      0.66 o 
  -2  13  11      364.59      358.74      1.98 o 
  -1  13  11      278.54      313.42      1.66 o 
   0  13  11        8.43        5.46      0.32 o 
   1  13  11       91.31       97.84      0.81 o 
   2  13  11        2.00        1.98      0.29 o 
   3  13  11       12.97       19.75      0.40 o 
  -4  14  11        5.09        3.38      0.24 o 
  -3  14  11      312.16      339.76      1.86 o 
  -2  14  11        1.92        3.65      0.24 o 
  -1  14  11        0.01        0.25      0.20 o 
   0  14  11        5.05       13.15      0.30 o 
   1  14  11        0.67        0.53      0.17 o 
   2  14  11        0.84        8.13      0.34 o 
   3  14  11        6.18        2.03      0.24 o 
  -3  15  11        2.58        0.74      0.16 o 
  -2  15  11        8.72        8.52      0.22 o 
  -1  15  11       11.99       16.29      0.50 o 
   0  15  11        5.03        7.48      0.20 o 
   1  15  11        6.77        3.76      0.17 o 
   2  15  11       20.80       25.36      0.51 o 
  -2  16  11        5.96        8.45      0.72 o 
  -1  16  11       68.74       63.82      0.92 o 
   0  16  11      160.56      171.89      1.86 o 
   1  16  11       94.65       82.72      1.01 o 
  -6   0  12       51.84       49.38      0.72 o 
  -4   0  12      390.74      324.72      4.55 o 
  -2   0  12      687.09      692.33      4.99 o 
   2   0  12      122.83      138.96      1.49 o 
   4   0  12       38.68       26.81      0.87 o 
  -6   1  12        2.32        9.54      0.21 o 
  -5   1  12       96.93       88.97      1.20 o 
  -4   1  12       26.28       15.81      0.35 o 
  -3   1  12      199.88      201.23      2.72 o 
  -2   1  12      655.88      653.67      3.73 o 
  -1   1  12       26.55       28.32      0.48 o 
   0   1  12       17.62       17.92      0.72 o 
   1   1  12        0.00        0.68      0.48 o 
   2   1  12      233.27      163.12      1.03 o 
   3   1  12        2.13        2.14      0.18 o 
   4   1  12        5.07        3.49      0.21 o 
   5   1  12       11.85       18.69      0.52 o 
  -6   2  12      111.39       99.04      0.69 o 
  -5   2  12        0.01        2.42      0.20 o 
  -4   2  12       35.24       41.83      0.52 o 
  -3   2  12       93.12       87.22      0.71 o 
  -2   2  12        0.00        3.19      0.26 o 
  -1   2  12       80.37       72.55      0.90 o 
   0   2  12        1.72        5.75      0.48 o 
   1   2  12       85.79       99.11      1.91 o 
   2   2  12       84.66       81.18      0.59 o 
   3   2  12        9.60        9.24      0.25 o 
   4   2  12       20.91       45.81      0.62 o 
   5   2  12       20.69       18.90      0.46 o 
  -6   3  12        0.03        4.32      0.31 o 
  -5   3  12       95.59       97.76      2.02 o 
  -4   3  12      216.88      228.32      2.05 o 
  -3   3  12      294.98      260.07      1.57 o 
  -2   3  12       52.84       54.46      0.73 o 
  -1   3  12        5.14        7.75      0.35 o 
   0   3  12       24.94       21.98      0.72 o 
   1   3  12       74.87       91.67      1.67 o 
   2   3  12       43.68       30.46      0.41 o 
   3   3  12      190.22      193.10      1.09 o 
   4   3  12      109.51       96.04      0.86 o 
   5   3  12       50.93       48.97      0.85 o 
  -6   4  12        3.77        3.42      0.20 o 
  -5   4  12      282.43      283.46      2.24 o 
  -4   4  12      146.41      123.48      1.23 o 
  -3   4  12       60.79       71.13      0.60 o 
  -2   4  12        1.88        3.04      0.48 o 
  -1   4  12      176.25      177.49      2.19 o 
   0   4  12        1.27        1.01      0.48 o 
   2   4  12        3.53        8.76      0.23 o 
   3   4  12       18.73       22.00      0.38 o 
   4   4  12       21.23       10.53      0.45 o 
   5   4  12       66.47       75.64      1.08 o 
  -6   5  12        7.73        1.97      0.14 o 
  -5   5  12       78.15       73.96      1.07 o 
  -4   5  12       78.16       90.65      1.20 o 
  -3   5  12       17.25       15.33      0.49 o 
  -2   5  12       26.68       28.18      0.69 o 
  -1   5  12        4.96        5.71      0.31 o 
   0   5  12        3.09        8.12      0.72 o 
   1   5  12        7.41       15.80      0.67 o 
   2   5  12        0.12        0.63      0.23 o 
   3   5  12       61.84       59.30      0.70 o 
   4   5  12       43.30       51.71      0.97 o 
   5   5  12        0.46       -0.14      0.14 o 
  -6   6  12        0.47        1.69      0.17 o 
  -5   6  12       36.99       27.74      0.51 o 
  -4   6  12        8.54       14.91      0.35 o 
  -3   6  12      199.63      202.96      4.50 o 
  -2   6  12       33.89       48.49      1.01 o 
  -1   6  12       84.96       86.44      1.24 o 
   0   6  12      239.12      219.65      6.64 o 
   1   6  12        9.35       15.87      0.42 o 
   2   6  12       61.62       58.96      0.80 o 
   3   6  12      131.53      130.35      1.00 o 
   4   6  12        3.78       13.82      0.41 o 
   5   6  12        9.17       13.07      0.98 o 
  -6   7  12        2.37        0.34      0.17 o 
  -5   7  12      154.84      159.99      1.40 o 
  -4   7  12      102.14       87.65      0.77 o 
  -3   7  12       43.16       31.05      0.41 o 
  -2   7  12        1.26        3.38      0.18 o 
  -1   7  12      385.32      375.48      1.87 o 
   0   7  12      204.28      208.79      2.47 o 
   1   7  12      155.84      113.03      1.22 o 
   2   7  12      100.37      106.54      1.40 o 
   3   7  12      212.80      217.31      1.42 o 
   4   7  12        0.94        0.99      0.32 o 
   5   7  12        0.17        3.72      0.24 o 
  -6   8  12        0.11        0.51      0.17 o 
  -5   8  12        0.20        0.17      0.12 o 
  -4   8  12       25.62       21.73      0.37 o 
  -3   8  12        1.57        5.74      0.83 o 
  -2   8  12       94.61       88.79      0.83 o 
  -1   8  12      323.66      339.16      3.42 o 
   0   8  12      215.87      217.46      1.84 o 
   1   8  12        2.52        1.75      0.56 o 
   2   8  12      421.19      466.03      2.09 o 
   3   8  12        7.84        7.94      0.39 o 
   4   8  12      398.20      350.77      2.29 o 
  -5   9  12        7.83        6.97      0.20 o 
  -4   9  12      281.67      279.51      1.73 o 
  -3   9  12        4.17        8.47      0.38 o 
  -2   9  12      176.55      168.70      1.27 o 
  -1   9  12       58.30       47.45      0.56 o 
   0   9  12       55.27       56.91      0.62 o 
   1   9  12        8.34       14.65      0.32 o 
   2   9  12       50.57       53.33      0.49 o 
   3   9  12       51.63       66.27      0.55 o 
   4   9  12       13.81       12.85      0.40 o 
  -5  10  12       37.41       43.94      0.47 o 
  -4  10  12        5.71        4.72      0.32 o 
  -3  10  12        0.46        1.31      0.35 o 
  -2  10  12      170.48      179.88      1.62 o 
  -1  10  12       23.70       29.89      0.61 o 
   0  10  12      146.34      129.19      1.15 o 
   1  10  12       31.21       48.46      0.60 o 
   2  10  12       37.85       36.30      0.82 o 
   3  10  12        0.22        2.68      0.20 o 
   4  10  12       28.30       35.51      0.57 o 
  -5  11  12        0.00        0.00      0.17 o 
  -4  11  12       14.03       14.32      0.41 o 
  -3  11  12      106.09      121.04      1.21 o 
  -2  11  12       10.06        7.95      0.25 o 
  -1  11  12       22.19       25.96      0.45 o 
   0  11  12      204.23      211.07      1.41 o 
   1  11  12      181.47      164.44      1.02 o 
   2  11  12       81.11       78.80      0.91 o 
   3  11  12      119.40      111.77      1.15 o 
  -4  12  12       59.04       54.87      0.82 o 
  -3  12  12       33.11       48.61      0.52 o 
  -2  12  12      277.66      269.19      1.44 o 
  -1  12  12      137.68      155.36      1.76 o 
   0  12  12       62.96       69.28      1.02 o 
   1  12  12       13.35        7.64      0.26 o 
   2  12  12       86.69       82.59      1.09 o 
   3  12  12       53.09       49.47      0.98 o 
  -4  13  12        0.27        0.45      0.17 o 
  -3  13  12       10.30       14.74      0.42 o 
  -2  13  12        0.14        1.43      0.38 o 
  -1  13  12      153.43      149.90      1.10 o 
   0  13  12       14.41       14.71      0.54 o 
   1  13  12       44.55       49.90      0.47 o 
   2  13  12        0.40        1.46      0.29 o 
   3  13  12        2.10        2.03      0.17 o 
  -3  14  12       20.51       21.97      1.07 o 
  -2  14  12      190.00      209.46      1.20 o 
  -1  14  12        0.01       -0.20      0.20 o 
   0  14  12        6.86        7.91      0.52 o 
   1  14  12       22.74       44.03      0.54 o 
   2  14  12       29.73       30.47      0.57 o 
  -2  15  12       56.80       46.96      0.55 o 
  -1  15  12       12.66       18.99      0.37 o 
   0  15  12       17.17       13.52      0.40 o 
   1  15  12        6.99       13.42      0.44 o 
  -1  16  12        0.78        2.71      0.48 o 
   0  16  12       28.81       27.73      0.72 o 
  -3   0  13       21.67       34.16      0.62 o 
   1   0  13      125.51       88.64      1.44 o 
   3   0  13      241.96      266.35      3.11 o 
   5   0  13       38.21       34.74      0.57 o 
  -6   1  13       15.94       17.59      0.28 o 
  -5   1  13       11.60       16.61      1.07 o 
  -4   1  13      235.20      239.66      1.73 o 
  -3   1  13      232.66      272.83      1.85 o 
  -2   1  13      143.27      127.15      0.77 o 
  -1   1  13      182.03      163.78      2.39 o 
   1   1  13       25.39       32.50      0.68 o 
   2   1  13       20.62       20.45      0.32 o 
   3   1  13        0.54        1.21      0.17 o 
   4   1  13      165.80      172.67      1.02 o 
   5   1  13        4.44        0.11      0.17 o 
  -6   2  13        2.16        1.90      0.18 o 
  -5   2  13       52.04       52.11      0.68 o 
  -4   2  13       80.91       95.93      0.99 o 
  -3   2  13      423.97      456.23      2.42 o 
  -2   2  13     2499.51     2271.55      9.82 o 
  -1   2  13       33.80       25.37      0.96 o 
   0   2  13       87.30       85.24      1.67 o 
   1   2  13       14.16       19.69      0.37 o 
   2   2  13        5.08        8.18      0.22 o 
   3   2  13      120.47      102.19      0.93 o 
   4   2  13        3.97        5.55      0.26 o 
   5   2  13        0.06        0.23      0.14 o 
  -6   3  13       13.18        7.11      0.14 o 
  -5   3  13       38.69       31.18      2.73 o 
  -4   3  13        0.30        1.96      0.21 o 
  -3   3  13       67.56       72.32      1.04 o 
  -2   3  13     1736.85     1616.56     15.69 o 
  -1   3  13       88.20       92.03      1.04 o 
   0   3  13      171.64      144.14      1.91 o 
   1   3  13      107.80       72.89      0.90 o 
   2   3  13       10.31       13.78      0.30 o 
   3   3  13       12.18       16.84      0.66 o 
   4   3  13        5.69       11.93      0.32 o 
   5   3  13        5.30       16.92      0.71 o 
  -5   4  13       30.99       22.56      0.40 o 
  -4   4  13      123.32      134.94      3.52 o 
  -3   4  13        3.88        8.18      0.31 o 
  -2   4  13      537.20      556.20      4.45 o 
  -1   4  13      364.46      361.37      2.92 o 
   0   4  13        6.17        4.40      0.39 o 
   1   4  13        0.48        3.36      0.24 o 
   2   4  13       21.25       12.86      0.32 o 
   3   4  13      192.65      185.38      1.19 o 
   4   4  13      169.80      165.29      1.19 o 
   5   4  13       31.68       42.42      0.55 o 
  -6   5  13        0.30        1.21      0.17 o 
  -5   5  13       20.19       22.17      0.49 o 
  -4   5  13      118.28      120.43      1.44 o 
  -3   5  13       92.61       81.75      0.81 o 
  -2   5  13       58.38       62.20      0.56 o 
  -1   5  13       41.31       29.46      0.51 o 
   0   5  13       33.18       31.51      0.49 o 
   1   5  13       31.46       21.89      0.52 o 
   2   5  13      116.62      106.51      1.31 o 
   3   5  13      190.31      207.33      1.35 o 
   4   5  13        4.65        0.68      0.17 o 
   5   5  13       17.46       11.84      0.48 o 
  -6   6  13        0.39        1.88      0.17 o 
  -5   6  13        0.43        0.63      0.49 o 
  -4   6  13      127.58      103.01      1.09 o 
  -3   6  13      183.67      179.33      1.30 o 
  -2   6  13      203.74      214.11      1.69 o 
  -1   6  13       31.39       39.47      0.64 o 
   0   6  13        0.28        0.79      0.14 o 
   1   6  13       13.39        8.49      0.29 o 
   2   6  13      119.76      104.16      0.88 o 
   3   6  13       24.13       28.82      0.46 o 
   4   6  13      171.65      172.79      1.21 o 
  -6   7  13        5.02        8.12      0.24 o 
  -5   7  13        1.78        3.69      0.16 o 
  -4   7  13        0.92        1.22      0.18 o 
  -3   7  13       42.92       42.58      0.88 o 
  -2   7  13        9.31       12.23      0.35 o 
  -1   7  13       33.62       39.64      0.47 o 
   0   7  13      133.72      126.21      1.71 o 
   1   7  13        1.68        1.98      0.19 o 
   2   7  13       71.75       49.38      0.58 o 
   3   7  13        8.57        9.08      0.32 o 
   4   7  13        2.74        9.21      0.31 o 
  -5   8  13       20.99       16.19      0.28 o 
  -4   8  13       48.23       33.06      0.44 o 
  -3   8  13      117.02      132.06      0.92 o 
  -2   8  13      358.99      328.59      4.27 o 
  -1   8  13       67.84       58.41      1.19 o 
   0   8  13      147.35      142.34      1.57 o 
   1   8  13      106.95       89.98      0.81 o 
   2   8  13       17.00       22.91      0.37 o 
   3   8  13      573.26      572.96      3.03 o 
   4   8  13       12.57       13.63      0.40 o 
  -5   9  13       29.17       40.74      0.53 o 
  -4   9  13        4.48        5.79      0.22 o 
  -3   9  13      435.02      384.76      2.35 o 
  -2   9  13       45.64       47.05      0.68 o 
  -1   9  13      129.05      143.22      1.92 o 
   0   9  13        8.53       12.45      0.29 o 
   1   9  13       44.65       37.96      0.47 o 
   2   9  13      230.81      201.12      1.69 o 
   3   9  13        8.23        8.38      0.31 o 
   4   9  13       51.36       89.42      0.92 o 
  -4  10  13        1.31        0.85      0.18 o 
  -3  10  13       26.37       19.81      0.53 o 
  -2  10  13       52.70       41.56      0.40 o 
  -1  10  13      155.07      175.32      1.13 o 
   0  10  13        0.20        0.59      0.22 o 
   1  10  13       32.59       27.80      0.51 o 
   2  10  13       24.65       29.71      0.55 o 
   3  10  13       69.39       74.98      1.56 o 
  -4  11  13        1.46        1.21      0.17 o 
  -3  11  13        3.36        6.93      0.26 o 
  -2  11  13        0.47        1.82      0.14 o 
  -1  11  13       63.30       76.79      1.51 o 
   0  11  13       59.46       67.82      0.69 o 
   1  11  13       13.84       16.63      0.32 o 
   2  11  13       50.17       31.83      0.57 o 
   3  11  13       15.98       16.34      0.40 o 
  -4  12  13       46.33       47.15      0.55 o 
  -3  12  13       65.31       69.09      0.62 o 
  -2  12  13      196.40      242.60      1.35 o 
  -1  12  13      115.28       92.92      0.99 o 
   0  12  13        2.06        2.76      0.18 o 
   1  12  13        2.30        2.48      0.23 o 
   2  12  13        0.51        0.34      0.20 o 
   3  12  13        0.30        0.68      0.20 o 
  -3  13  13        3.06        1.76      0.20 o 
  -2  13  13       12.13       16.08      0.35 o 
  -1  13  13       67.48       77.98      0.98 o 
   0  13  13        1.92        3.23      0.20 o 
   1  13  13      171.43      185.55      1.41 o 
   2  13  13       13.77       28.07      0.57 o 
  -2  14  13        5.65        6.91      0.21 o 
  -1  14  13       12.85       16.69      0.68 o 
   0  14  13        4.28        5.35      0.21 o 
   1  14  13        0.21        2.12      0.20 o 
  -1  15  13       16.82       14.74      0.49 o 
   0  15  13       14.24       17.59      0.72 o 
  -6   0  14      111.99      126.87      1.20 o 
  -4   0  14       49.99       28.37      0.57 o 
  -2   0  14       76.08      100.55      0.93 o 
   0   0  14       11.07       17.91      0.35 o 
   2   0  14       87.66       52.78      0.85 o 
   4   0  14       19.40        7.99      0.31 o 
  -6   1  14        0.02        0.34      0.30 o 
  -5   1  14        2.73        2.49      0.14 o 
  -4   1  14       41.53       38.69      0.42 o 
  -3   1  14      824.28      801.76      3.88 o 
  -2   1  14      236.71      253.08      2.28 o 
  -1   1  14      104.95       95.56      1.19 o 
   0   1  14       38.65       52.00      0.46 o 
   1   1  14       48.64       36.88      0.44 o 
   2   1  14        1.27        4.96      0.24 o 
   3   1  14       16.94       17.86      0.45 o 
   4   1  14        6.66        1.65      0.17 o 
   5   1  14        0.04        0.51      0.29 o 
  -6   2  14       10.75       15.45      0.20 o 
  -5   2  14       19.00       25.03      0.51 o 
  -4   2  14        5.59       18.80      0.28 o 
  -3   2  14       29.36       30.06      0.93 o 
  -2   2  14     1002.96      999.53      5.12 o 
  -1   2  14       97.95      102.49      1.09 o 
   0   2  14      148.37      166.61      0.94 o 
   1   2  14        5.67        7.74      0.23 o 
   2   2  14       19.43        7.97      0.32 o 
   3   2  14       99.17       97.01      0.86 o 
   4   2  14      120.13      151.52      1.15 o 
   5   2  14       24.40       33.31      0.51 o 
  -6   3  14       19.13       31.11      0.48 o 
  -5   3  14        0.11        2.12      0.16 o 
  -4   3  14        1.27        0.90      0.21 o 
  -3   3  14      179.92      163.04      1.28 o 
  -2   3  14      197.04      180.95      1.24 o 
  -1   3  14      261.17      251.48      1.49 o 
   0   3  14       14.46       15.86      0.32 o 
   1   3  14        0.02        1.06      0.22 o 
   2   3  14        3.26        6.54      0.28 o 
   3   3  14        0.36        2.51      0.17 o 
   4   3  14       11.69        7.83      0.34 o 
  -6   4  14       14.63       23.67      0.48 o 
  -5   4  14      104.51      102.84      0.97 o 
  -4   4  14       41.74       59.07      1.46 o 
  -3   4  14      143.76      140.14      1.27 o 
  -2   4  14       65.75       57.93      0.67 o 
  -1   4  14      495.80      481.68      4.35 o 
   0   4  14      343.73      296.82      4.16 o 
   1   4  14        0.00        2.04      0.19 o 
   2   4  14       84.27      106.23      0.93 o 
   3   4  14       81.54       84.79      0.72 o 
   4   4  14        3.14        1.92      0.29 o 
  -6   5  14        2.73        4.06      0.17 o 
  -5   5  14        0.23        2.60      0.21 o 
  -4   5  14        6.34        3.61      0.21 o 
  -3   5  14       27.32       30.94      0.67 o 
  -2   5  14      658.67      638.43      4.25 o 
  -1   5  14      126.98      122.29      1.29 o 
   0   5  14        2.33        4.84      0.18 o 
   1   5  14       14.09       12.11      0.48 o 
   2   5  14       56.69       78.06      0.76 o 
   3   5  14       54.98       59.59      0.58 o 
   4   5  14        0.03        0.61      0.19 o 
  -5   6  14       58.67       72.76      1.27 o 
  -4   6  14       39.44       39.13      0.64 o 
  -3   6  14        4.07        9.53      0.29 o 
  -2   6  14        0.41        1.52      0.14 o 
  -1   6  14      295.76      307.15      2.03 o 
   0   6  14        0.75        1.29      0.16 o 
   1   6  14       25.09       16.73      0.30 o 
   2   6  14       56.75       65.69      0.83 o 
   3   6  14       45.49       45.06      0.52 o 
   4   6  14       12.10        9.90      0.28 o 
  -5   7  14       27.98       29.29      0.48 o 
  -4   7  14        2.05        3.06      0.20 o 
  -3   7  14       66.19       52.44      0.70 o 
  -2   7  14      144.67      156.35      1.57 o 
  -1   7  14        0.00        1.40      0.15 o 
   0   7  14        3.16        5.16      0.21 o 
   1   7  14       34.88       41.39      0.54 o 
   2   7  14      133.92      163.54      1.14 o 
   3   7  14       14.69       13.87      0.26 o 
   4   7  14       77.13       71.12      0.73 o 
  -5   8  14       10.92       16.13      0.28 o 
  -4   8  14        0.20        0.07      0.11 o 
  -3   8  14        0.44        2.83      0.18 o 
  -2   8  14       12.97       15.56      0.35 o 
  -1   8  14      163.83      140.87      0.98 o 
   0   8  14       14.27       21.63      1.31 o 
   1   8  14       56.21       41.38      0.52 o 
   2   8  14        7.96        7.70      0.28 o 
   3   8  14       29.68       35.77      0.88 o 
  -5   9  14       58.14       56.83      0.96 o 
  -4   9  14        3.86        2.19      0.16 o 
  -3   9  14        6.13       18.88      0.32 o 
  -2   9  14       35.96       27.18      0.41 o 
  -1   9  14       64.29       65.15      0.59 o 
   0   9  14      494.62      493.28      3.67 o 
   1   9  14       20.75       13.95      0.35 o 
   2   9  14       98.85       85.56      0.91 o 
   3   9  14      132.30      141.09      1.32 o 
  -4  10  14        0.28        1.31      0.29 o 
  -3  10  14        1.24        0.89      0.20 o 
  -2  10  14       57.99       47.80      0.44 o 
  -1  10  14       83.95       81.42      0.67 o 
   0  10  14        6.90        5.94      0.35 o 
   1  10  14        1.97       14.47      0.35 o 
   2  10  14       10.12        9.81      0.78 o 
   3  10  14       25.05       28.19      0.57 o 
  -4  11  14        1.21        1.88      0.17 o 
  -3  11  14       67.48       46.31      0.41 o 
  -2  11  14        6.54        6.33      0.20 o 
  -1  11  14       14.84       22.90      0.49 o 
   0  11  14        0.55        1.30      0.34 o 
   1  11  14        5.63       16.29      0.41 o 
   2  11  14        0.90        1.26      0.21 o 
   3  11  14        1.34        1.35      0.24 o 
  -3  12  14       13.85       12.77      0.26 o 
  -2  12  14       84.64       84.36      0.68 o 
  -1  12  14        7.18        7.44      0.23 o 
   0  12  14       37.70       40.71      0.62 o 
   1  12  14       11.35        4.64      0.28 o 
   2  12  14        8.16       13.40      0.40 o 
  -3  13  14       17.30       15.56      0.48 o 
  -2  13  14       63.39       74.97      0.61 o 
  -1  13  14       21.82       31.77      0.57 o 
   0  13  14        0.10        1.26      0.21 o 
   1  13  14        0.91        6.65      0.28 o 
  -2  14  14       10.82       11.84      0.48 o 
  -1  14  14        0.45        0.45      0.39 o 
   0  14  14        0.03        1.13      0.21 o 
  -5   0  15      136.30      101.61      1.95 o 
  -3   0  15       88.31       64.60      1.27 o 
  -1   0  15       11.60        6.97      0.34 o 
   1   0  15       23.11       25.96      1.17 o 
   3   0  15       79.21      100.72      1.26 o 
  -5   1  15       25.19       21.85      0.59 o 
  -4   1  15       29.44       34.95      0.41 o 
  -3   1  15        1.08        9.09      0.28 o 
  -2   1  15      571.49      561.67      3.11 o 
  -1   1  15        3.79       10.17      0.31 o 
   0   1  15       55.09       47.68      0.43 o 
   1   1  15      126.80      106.95      0.84 o 
   2   1  15       73.95       60.89      0.86 o 
   3   1  15        4.23        1.61      0.24 o 
   4   1  15        5.58        3.12      0.17 o 
  -5   2  15        0.80        3.74      0.14 o 
  -4   2  15       67.86       83.08      1.14 o 
  -3   2  15      141.85      160.83      1.65 o 
  -2   2  15       67.30       69.43      0.64 o 
  -1   2  15      239.01      281.59      2.77 o 
   0   2  15       31.84       29.72      0.48 o 
   1   2  15       23.28       20.53      0.38 o 
   2   2  15        0.00        0.72      0.19 o 
   3   2  15       21.31       22.35      0.63 o 
   4   2  15        1.72        0.87      0.17 o 
  -5   3  15       23.83       23.34      0.40 o 
  -4   3  15        9.42       13.53      0.31 o 
  -3   3  15      176.61      141.33      1.00 o 
  -2   3  15      231.32      214.40      1.50 o 
  -1   3  15       96.27       91.74      0.97 o 
   0   3  15      151.09      134.07      1.13 o 
   1   3  15      327.31      299.25      2.78 o 
   2   3  15      103.45      119.23      0.96 o 
   3   3  15        8.44       16.86      0.38 o 
   4   3  15       56.39       52.54      0.50 o 
  -6   4  15       28.14       31.45      0.48 o 
  -5   4  15        2.05        0.68      0.24 o 
  -4   4  15        0.00        0.11      0.14 o 
  -3   4  15        1.58        2.35      0.29 o 
  -2   4  15       57.82       53.03      0.56 o 
  -1   4  15       83.73       57.05      1.28 o 
   0   4  15       39.49       30.65      0.54 o 
   1   4  15       19.93       27.11      0.34 o 
   2   4  15       49.38       56.13      0.62 o 
   3   4  15       30.72       40.59      0.66 o 
   4   4  15       17.75       21.40      0.30 o 
  -5   5  15        0.41        0.00      0.24 o 
  -4   5  15        9.93        6.63      0.34 o 
  -3   5  15       41.99       45.71      0.86 o 
  -2   5  15        6.02        6.17      0.37 o 
  -1   5  15       21.45       21.88      0.42 o 
   0   5  15       29.24       38.15      0.49 o 
   1   5  15      214.94      195.45      1.38 o 
   2   5  15        5.27        2.15      0.18 o 
   3   5  15        0.30        0.00      0.13 o 
   4   5  15        5.63        3.15      0.18 o 
  -4   6  15       20.08       18.94      0.35 o 
  -3   6  15       27.36       29.98      0.47 o 
  -2   6  15        0.06        1.00      0.13 o 
  -1   6  15      426.91      481.79      6.66 o 
   0   6  15       70.77       74.14      0.60 o 
   1   6  15        4.33        1.99      0.38 o 
   2   6  15       22.69       15.88      0.38 o 
   3   6  15       52.51       58.79      0.85 o 
   4   6  15       19.03       31.79      0.72 o 
  -5   7  15       78.90       68.76      0.62 o 
  -4   7  15       57.69       78.75      1.12 o 
  -3   7  15      147.07      133.73      1.28 o 
  -2   7  15      458.82      442.49      3.52 o 
  -1   7  15       16.40       27.39      0.42 o 
   0   7  15       14.66       18.52      0.69 o 
   1   7  15      109.12      118.42      1.32 o 
   2   7  15      285.10      264.19      2.72 o 
   3   7  15       49.91       48.83      0.58 o 
  -4   8  15       18.09       19.72      0.48 o 
  -3   8  15        9.33        6.96      0.25 o 
  -2   8  15        7.86        9.28      0.26 o 
  -1   8  15        1.92        0.05      0.15 o 
   0   8  15        1.39        1.81      0.16 o 
   1   8  15       30.92       36.91      0.98 o 
   2   8  15       57.41       37.68      0.63 o 
   3   8  15       50.08       58.85      0.75 o 
  -4   9  15        0.72        0.17      0.17 o 
  -3   9  15        8.72       13.66      0.35 o 
  -2   9  15      129.29      162.75      0.95 o 
  -1   9  15       48.63       40.36      0.46 o 
   0   9  15        2.95        4.43      0.20 o 
   1   9  15        0.69        0.79      0.21 o 
   2   9  15        8.66       17.29      0.40 o 
   3   9  15        3.50        3.04      0.21 o 
  -4  10  15       19.29       32.13      0.72 o 
  -3  10  15        0.12        0.74      0.21 o 
  -2  10  15      213.15      200.24      1.85 o 
  -1  10  15        0.14        1.15      0.16 o 
   0  10  15        9.16        6.30      0.21 o 
   1  10  15        0.84        4.42      0.34 o 
   2  10  15       82.03      124.15      1.26 o 
  -3  11  15       10.84       17.70      0.26 o 
  -2  11  15       65.10       59.88      0.64 o 
  -1  11  15       16.55       13.81      0.31 o 
   0  11  15        2.25        1.08      0.29 o 
   1  11  15       67.14       56.60      0.75 o 
   2  11  15        0.00        0.51      0.17 o 
  -3  12  15       46.60       48.03      0.72 o 
  -2  12  15       27.68       29.93      0.68 o 
  -1  12  15       81.49       81.44      0.83 o 
   0  12  15        1.13        0.45      0.39 o 
   1  12  15       48.83       52.37      0.75 o 
  -2  13  15       32.13       34.84      0.96 o 
  -1  13  15       76.04       88.97      1.44 o 
   0  13  15       14.21       18.94      0.72 o 
  -4   0  16      198.70      224.92      1.77 o 
  -2   0  16       99.85       92.56      1.05 o 
   0   0  16      103.01       95.03      1.09 o 
   2   0  16       33.66       39.15      1.07 o 
   4   0  16       25.43       20.74      0.40 o 
  -5   1  16       49.43       51.93      0.51 o 
  -4   1  16        7.95       16.85      0.31 o 
  -3   1  16        1.54        2.15      0.25 o 
  -2   1  16       67.74       47.29      0.97 o 
  -1   1  16        2.28        4.01      0.22 o 
   0   1  16       34.33       14.35      0.41 o 
   1   1  16       74.15       67.86      0.60 o 
   2   1  16       19.05        6.21      0.24 o 
   3   1  16       96.62      108.01      1.64 o 
   4   1  16       13.10        7.47      0.24 o 
  -5   2  16        3.42        6.66      0.39 o 
  -4   2  16        9.25       11.39      0.74 o 
  -3   2  16      394.48      343.48      1.98 o 
  -2   2  16       83.74       76.16      0.68 o 
  -1   2  16      131.49      129.54      1.28 o 
   0   2  16        3.66        2.48      0.29 o 
   1   2  16       79.35       79.28      0.72 o 
   2   2  16       84.49       99.67      1.19 o 
   3   2  16      118.60      130.20      1.15 o 
   4   2  16       23.08       35.37      0.57 o 
  -5   3  16        5.14       10.53      0.49 o 
  -4   3  16       28.40       48.88      0.51 o 
  -3   3  16       45.23       46.48      0.44 o 
  -2   3  16        8.97        8.44      0.26 o 
  -1   3  16       77.10       72.90      0.80 o 
   0   3  16      104.25      115.53      1.06 o 
   1   3  16      299.19      280.39      1.82 o 
   2   3  16      197.98      142.69      1.00 o 
   3   3  16       85.56       89.59      0.87 o 
   4   3  16        0.22        2.71      0.48 o 
  -4   4  16        0.10        0.90      0.14 o 
  -3   4  16        9.22        6.20      0.26 o 
  -2   4  16        5.07        5.30      0.51 o 
  -1   4  16       18.05       16.56      0.37 o 
   0   4  16        8.41        5.53      0.25 o 
   1   4  16        8.51        6.43      0.26 o 
   2   4  16       31.22       41.59      1.15 o 
   3   4  16        4.78        5.10      0.41 o 
  -5   5  16        3.02        4.73      0.24 o 
  -4   5  16       16.41       22.89      0.77 o 
  -3   5  16       67.65       69.92      0.64 o 
  -2   5  16       56.46       76.97      0.67 o 
  -1   5  16       41.51       51.06      1.16 o 
   0   5  16       23.78       16.63      0.35 o 
   1   5  16       62.29       73.27      0.70 o 
   2   5  16       14.15       25.96      0.38 o 
   3   5  16       54.31       68.19      0.73 o 
  -5   6  16       42.16       29.43      0.48 o 
  -4   6  16        7.85        7.22      0.58 o 
  -3   6  16       25.22       27.88      0.45 o 
  -2   6  16       98.83      113.04      1.02 o 
  -1   6  16        3.70        3.35      0.26 o 
   0   6  16       53.79       54.57      0.50 o 
   1   6  16        6.52        4.72      0.51 o 
   2   6  16        1.59        7.21      0.57 o 
   3   6  16       27.75       23.11      0.33 o 
  -4   7  16        7.25        8.96      0.22 o 
  -3   7  16        0.83        3.54      0.18 o 
  -2   7  16       99.44       89.54      0.70 o 
  -1   7  16        0.18        0.77      0.13 o 
   0   7  16       20.99       20.87      0.35 o 
   1   7  16       57.81       44.85      0.75 o 
   2   7  16       44.79       31.11      0.49 o 
   3   7  16       48.79       44.68      0.75 o 
  -4   8  16        5.65        4.40      0.39 o 
  -3   8  16        5.73       11.38      0.26 o 
  -2   8  16       37.77       31.42      0.37 o 
  -1   8  16        0.08        0.34      0.13 o 
   0   8  16       47.60       54.92      1.02 o 
   1   8  16       41.77       38.90      0.75 o 
   2   8  16       25.45       39.80      0.52 o 
   3   8  16       33.92       39.23      0.96 o 
  -4   9  16        7.93        3.96      0.29 o 
  -3   9  16        0.85        0.45      0.17 o 
  -2   9  16       13.15       18.44      0.43 o 
  -1   9  16       72.18       88.27      1.16 o 
   0   9  16        2.61        2.56      0.22 o 
   1   9  16       17.84        8.04      0.49 o 
   2   9  16       14.50       15.76      1.37 o 
  -3  10  16        0.66        7.05      0.20 o 
  -2  10  16        4.69        4.52      0.20 o 
  -1  10  16      177.14      180.56      1.26 o 
   0  10  16        2.33        4.54      0.20 o 
   1  10  16       25.75       22.37      1.27 o 
   2  10  16       31.69       51.07      0.75 o 
  -3  11  16        1.39        3.04      0.24 o 
  -2  11  16       14.62       20.07      0.49 o 
  -1  11  16       11.15       10.82      0.40 o 
   0  11  16        4.42        7.65      0.21 o 
   1  11  16       66.16       36.06      0.98 o 
  -2  12  16      135.95      138.74      1.91 o 
  -1  12  16        0.22        0.51      0.17 o 
   0  12  16        0.43        1.01      0.24 o 
  -5   0  17        1.14        0.00      0.24 o 
  -3   0  17       29.47       46.34      0.64 o 
  -1   0  17        0.19        4.40      0.39 o 
   1   0  17      218.47      187.68      1.69 o 
   3   0  17       18.90       13.73      0.52 o 
  -5   1  17        0.04        0.34      0.17 o 
  -4   1  17       40.54       42.22      1.27 o 
  -3   1  17      115.54      113.55      0.84 o 
  -2   1  17       34.34       32.05      0.46 o 
  -1   1  17        1.87        7.68      0.24 o 
   0   1  17       46.81       48.71      1.16 o 
   1   1  17       43.45       60.65      0.60 o 
   2   1  17        5.29        5.73      0.26 o 
   3   1  17       39.82       61.79      1.03 o 
  -5   2  17        0.11        1.01      0.24 o 
  -4   2  17       39.66       41.26      0.51 o 
  -3   2  17      117.57      126.72      1.09 o 
  -2   2  17      291.40      265.98      2.30 o 
  -1   2  17        3.96       14.65      0.35 o 
   0   2  17       13.99       23.57      1.37 o 
   1   2  17        7.49        9.51      0.24 o 
   2   2  17       18.68       23.42      0.93 o 
   3   2  17       73.84       49.91      0.61 o 
  -5   3  17        0.20        0.34      0.24 o 
  -4   3  17       31.96       40.75      0.51 o 
  -3   3  17        3.78        3.29      0.14 o 
  -2   3  17      115.66      103.24      0.71 o 
  -1   3  17       20.52       34.24      0.49 o 
   0   3  17      208.95      204.28      1.77 o 
   1   3  17       31.95       18.91      0.38 o 
   2   3  17       18.39       14.95      0.34 o 
   3   3  17       16.03       10.69      0.39 o 
  -4   4  17       54.81       64.02      0.59 o 
  -3   4  17        2.49        6.75      0.15 o 
  -2   4  17       45.32       54.84      0.66 o 
  -1   4  17      122.36      104.39      0.90 o 
   0   4  17       36.39       53.57      0.75 o 
   1   4  17       81.62      102.68      0.79 o 
   2   4  17       30.36       23.94      0.38 o 
   3   4  17        0.03        1.69      0.19 o 
  -4   5  17        0.02        0.00      0.14 o 
  -3   5  17       18.52       19.77      0.28 o 
  -2   5  17      100.34       97.10      0.74 o 
  -1   5  17       81.92       52.36      0.98 o 
   0   5  17        7.15        8.10      0.24 o 
   1   5  17       96.37      121.38      1.46 o 
   2   5  17       74.17       68.96      0.73 o 
   3   5  17       11.55        5.35      0.24 o 
  -4   6  17       14.09       11.61      0.24 o 
  -3   6  17        9.78        7.22      0.20 o 
  -2   6  17       30.38       31.51      0.61 o 
  -1   6  17       34.85       43.78      0.64 o 
   0   6  17       11.59        4.01      0.20 o 
   1   6  17       15.58       17.59      0.72 o 
   2   6  17       40.09       56.44      0.63 o 
  -4   7  17        1.90        2.25      0.39 o 
  -3   7  17        1.34        1.05      0.14 o 
  -2   7  17        0.02        0.00      0.14 o 
  -1   7  17        2.98        8.57      0.28 o 
   0   7  17       22.01       21.38      0.35 o 
   1   7  17        2.30        0.00      0.20 o 
   2   7  17       11.86        6.77      0.28 o 
  -3   8  17        0.82        4.08      0.16 o 
  -2   8  17        0.42        1.15      0.14 o 
  -1   8  17        8.97        7.29      0.20 o 
   0   8  17        0.10        0.68      0.13 o 
   1   8  17       69.70       64.81      1.95 o 
   2   8  17       46.71       71.20      1.37 o 
  -3   9  17        5.08        4.78      0.19 o 
  -2   9  17       22.23       24.41      0.67 o 
  -1   9  17      114.34      144.76      1.09 o 
   0   9  17        8.74       10.75      0.31 o 
   1   9  17        0.42        0.51      0.29 o 
  -2  10  17       26.04       21.27      0.55 o 
  -1  10  17        5.24        3.72      0.21 o 
   0  10  17        0.19        0.34      0.14 o 
   1  10  17       62.95       73.07      0.96 o 
  -1  11  17       75.93       82.20      1.44 o 
  -4   0  18       54.10       33.82      0.72 o 
  -2   0  18        0.08        1.93      0.22 o 
   0   0  18       26.70       39.91      0.96 o 
   2   0  18        8.52       50.39      0.75 o 
  -4   1  18        1.09        3.72      0.17 o 
  -3   1  18       21.13       16.92      0.34 o 
  -2   1  18        3.54        5.81      0.27 o 
  -1   1  18       17.63       15.21      0.45 o 
   0   1  18       16.83       24.73      0.59 o 
   1   1  18        0.75        0.11      0.14 o 
   2   1  18       12.17       17.79      0.32 o 
  -4   2  18        0.22        0.68      0.17 o 
  -3   2  18        4.12        6.44      0.20 o 
  -2   2  18       58.77       69.42      0.74 o 
  -1   2  18       17.82       20.89      0.35 o 
   0   2  18       39.04       60.38      0.85 o 
   1   2  18       14.89       10.33      0.32 o 
   2   2  18        7.58        0.97      0.13 o 
  -4   3  18        4.97        1.69      0.14 o 
  -3   3  18        4.24        4.33      0.16 o 
  -2   3  18        0.86        1.69      0.29 o 
  -1   3  18        2.57        4.36      0.20 o 
   0   3  18       18.92       21.30      1.07 o 
   1   3  18        1.01        1.56      0.16 o 
   2   3  18        9.11        9.47      0.50 o 
  -4   4  18        0.62        0.17      0.17 o 
  -3   4  18       18.90       13.47      0.24 o 
  -2   4  18        1.58        0.56      0.14 o 
  -1   4  18       29.57       24.44      0.42 o 
   0   4  18       67.73       58.95      0.59 o 
   1   4  18       27.66       28.73      0.45 o 
   2   4  18       50.71       90.77      0.97 o 
  -3   5  18        3.90        3.54      0.16 o 
  -2   5  18        5.65        2.99      0.71 o 
  -1   5  18        6.88        8.81      0.46 o 
   0   5  18        0.59        0.51      0.17 o 
   1   5  18        0.00        0.79      0.21 o 
   2   5  18        8.04        9.82      0.31 o 
  -3   6  18        1.68        0.56      0.17 o 
  -2   6  18       28.77       34.28      0.41 o 
  -1   6  18       31.13       40.34      0.49 o 
   0   6  18       11.32       14.20      0.34 o 
   1   6  18        6.33       10.82      0.40 o 
   2   6  18        0.06        2.37      0.48 o 
  -3   7  18       58.07       51.95      1.27 o 
  -2   7  18        6.24        6.90      0.20 o 
  -1   7  18        0.32        0.45      0.14 o 
   0   7  18        0.05        0.68      0.24 o 
   1   7  18       29.50       26.24      0.51 o 
  -2   8  18        0.81        2.03      0.14 o 
  -1   8  18        1.57        4.76      0.20 o 
   0   8  18       31.52       29.76      0.72 o 
   1   8  18       20.16       14.54      0.48 o 
  -2   9  18       10.41       12.48      0.26 o 
  -1   9  18       21.49       21.18      0.49 o 
  -3   0  19       64.97       56.49      0.72 o 
  -1   0  19       20.65       20.63      0.72 o 
   1   0  19       21.17       55.46      0.96 o 
  -3   1  19       75.40       83.03      1.17 o 
  -2   1  19        1.31        0.34      0.20 o 
  -1   1  19        0.01        2.96      0.29 o 
   0   1  19        3.61        6.50      0.39 o 
   1   1  19       18.32       14.89      0.31 o 
   2   1  19       29.56       26.04      0.72 o 
  -3   2  19        2.85        2.71      0.14 o 
  -2   2  19        1.68        2.00      0.29 o 
  -1   2  19        5.24       10.86      0.39 o 
   0   2  19        4.45        5.29      0.34 o 
   1   2  19        0.15        1.56      0.16 o 
  -3   3  19        0.14        0.34      0.13 o 
  -2   3  19        1.50        3.67      0.20 o 
  -1   3  19       20.88       33.66      0.51 o 
   0   3  19       61.48       50.89      0.55 o 
   1   3  19       54.19       44.04      0.78 o 
  -3   4  19        3.76        3.55      0.18 o 
  -2   4  19        5.47        2.94      0.22 o 
  -1   4  19       12.00        7.25      0.22 o 
   0   4  19        6.47        7.78      0.34 o 
   1   4  19       14.16       20.86      0.40 o 
  -3   5  19        0.00        0.34      0.20 o 
  -2   5  19        8.97        7.63      0.20 o 
  -1   5  19        0.02        0.51      0.13 o 
   0   5  19        2.50        9.85      0.39 o 
   1   5  19        9.39        7.98      0.34 o 
  -2   6  19       23.95       19.75      0.28 o 
  -1   6  19       28.49       45.11      0.45 o 
   0   6  19        3.07        3.04      0.24 o 
   1   6  19        2.39        0.68      0.24 o 
  -2   7  19        9.17        5.07      0.24 o 
  -1   7  19        0.62        0.68      0.24 o 
   0   7  19        2.47        8.79      0.48 o 
  -2   0  20       57.58       47.36      0.96 o 
   0   0  20       80.42      117.38      1.44 o 
  -2   1  20       14.26       22.33      0.51 o 
  -1   1  20       15.46       21.41      0.40 o 
   0   1  20       13.87        6.60      0.34 o 
  -2   2  20        3.78        7.44      0.34 o 
  -1   2  20        6.77        5.89      0.28 o 
   0   2  20       12.88        6.11      0.20 o 
  -2   3  20        5.14        5.25      0.17 o 
  -1   3  20       16.91       18.08      0.38 o 
   0   3  20       18.57       27.15      0.40 o 
  -1   4  20       37.47       50.73      0.72 o 
   0   4  20       14.04       10.15      0.48 o 
                                                 
